# Supplementary material for: Transcriptome Sequence and Plasmid Copy Number Analysis of the Brewery Isolate Pediococcus claussenii ATCC BAA-344T during Growth in Beer
Source: PLoS One. 2013 Sep 6;8(9):e73627. doi: 10.1371/journal.pone.0073627 (PMC3765258; doi:10.1371/journal.pone.0073627)
Supplement: Table S3 — Transcriptome-sequencing results from DESeq for chromosomal genes. (XLSX) [file pone.0073627.s004.xlsx]

## Sheet: Table S3
Table S3. Transcriptome sequencing results for all chromosomal genes. Green indicates significantly higher transcript levels in beer, whereas orange is significantly higher transcript levels in MRS-B (adjusted p-value < 0.01). Bold highlights significant fold changes that are greater than 4. NA = not calculated because no reads were mapped in one or both samples. BaseMean for each sample is calcu…
baseMeanMRS-B	baseMeanBeer	foldChange	log2FoldChange	adjusted p-value	gene start	gene end	gene strand	locus_tag	gene name	gene description	location	RefSeq Accession Number
11932.3	6860.79	0.574977	-0.798423	0.0217367	113	247	-	PECL_1	rpmH	ribosomal protein L34	chromosome	NC_016605
3799.57	3197.13	0.841445	-0.249059	0.39324	763	2094	+	PECL_2	dnaA	chromosomal replication initiator protein DnaA	chromosome	NC_016605
7004.93	4812.9	0.687073	-0.541465	0.0204314	2275	3414	+	PECL_3	dnaN	DNA polymerase III, beta subunit	chromosome	NC_016605
798.755	1737.98	2.17587	1.12159	0.0311248	3740	3964	+	PECL_4	yaaA	S4 domain protein YaaA	chromosome	NC_016605
3590.19	3854.61	1.07365	0.102524	0.619836	3968	5092	+	PECL_5	recF	DNA replication and repair RecF family protein	chromosome	NC_016605
8659.75	7238.34	0.83586	-0.258667	0.36462	5096	7039	+	PECL_6	gyrB	DNA gyrase, B subunit	chromosome	NC_016605
15210.1	10249.1	0.673837	-0.569529	0.0151957	7083	9578	+	PECL_7	gyrA	DNA gyrase, A subunit	chromosome	NC_016605
36910.6	10947.3	0.296589	-1.75346	3.37455e-06	9757	10047	+	PECL_8	rpsF	ribosomal protein S6	chromosome	NC_016605
56093.1	16203.2	0.288863	-1.79154	1.32195e-09	10097	10618	+	PECL_9	ssb	single-stranded DNA-binding protein ssb	chromosome	NC_016605
11773.7	4993.18	0.424098	-1.23753	1.92606e-07	10638	10874	+	PECL_10	rpsR	ribosomal protein S18	chromosome	NC_016605
4175.3	3771.83	0.903367	-0.146615	0.803326	11068	13071	+	PECL_11		DHH family protein	chromosome	NC_016605
1749.97	1607.33	0.918489	-0.122666	0.619836	13078	13530	+	PECL_12	rplI	ribosomal protein L9	chromosome	NC_016605
5636.2	5135.42	0.91115	-0.134239	0.56606	13554	14951	+	PECL_13	dnaB	replicative DNA helicase	chromosome	NC_016605
2006.47	1573.53	0.784226	-0.350658	0.240904	15025	16233	+	PECL_14		major facilitator superfamily protein	chromosome	NC_016605
3033.1	13182.4	4.3462	2.11975	1.22804e-07	16372	16944	+	PECL_15		nlpC/P60 family protein	chromosome	NC_016605
216.701	307.224	1.41773	0.503586	0.108384	17019	17387	-	PECL_16		hypothetical protein	chromosome	NC_016605
318.822	896.789	2.81282	1.49202	4.47156e-08	17684	18304	+	PECL_17		uracil DNA glycosylase superfamily protein	chromosome	NC_016605
115.773	1008.82	8.71372	3.12329	0.0593875	18351	18482	+	PECL_18		hypothetical protein	chromosome	NC_016605
240.944	777.504	3.22691	1.69015	1.2467e-10	18682	20169	+	PECL_19		ABC transporter family protein	chromosome	NC_016605
791.578	575.458	0.726976	-0.46002	0.0799259	20257	20850	+	PECL_20		EAL domain (signal transduction regulation) protein	chromosome	NC_016605
2447.26	2462.62	1.00628	0.00903132	0.937468	20956	22314	+	PECL_21	nox	NADH oxidase	chromosome	NC_016605
1611.54	990.138	0.614404	-0.70274	0.00328313	22327	23469	+	PECL_22		diguanylate cyclase domain protein	chromosome	NC_016605
151.4	282.371	1.86506	0.899225	0.0637264	23760	24347	-	PECL_23		hypothetical protein	chromosome	NC_016605
605.994	288.452	0.475998	-1.07097	0.000277692	24437	25333	+	PECL_24		ABC transporter family protein	chromosome	NC_016605
565.284	280.316	0.495886	-1.01192	0.000288226	25326	26558	+	PECL_25		ABC-2 transporter family protein	chromosome	NC_016605
1106.28	460.722	0.41646	-1.26375	7.46781e-06	26635	28029	+	PECL_26		FAD linked oxidase, C-terminal domain protein	chromosome	NC_016605
316.383	114.884	0.363115	-1.4615	0.000107914	28305	29633	-	PECL_27		hypothetical protein	chromosome	NC_016605
44.3925	27.615	0.622066	-0.684861	0.47866	29777	29926	+	PECL_28		hypothetical protein	chromosome	NC_016605
505.383	348.226	0.689034	-0.537352	0.119092	29995	30663	-	PECL_29		hypothetical protein	chromosome	NC_016605
1834.59	1680.72	0.916128	-0.126378	0.572386	30676	33537	-	PECL_30		type III restriction enzyme, res subunit	chromosome	NC_016605
561.493	753.571	1.34208	0.424474	0.193835	33586	34266	-	PECL_31		metallo-beta-lactamase superfamily protein	chromosome	NC_016605
38417.5	44646	1.16213	0.216767	0.345365	34485	34880	+	PECL_32		PTS system fructose IIA component family protein	chromosome	NC_016605
104859	134520	1.28286	0.359369	0.147761	34893	36920	+	PECL_33		hypothetical protein	chromosome	NC_016605
12662.2	10821	0.854593	-0.226691	0.446681	36926	37420	+	PECL_34		PTS system sorbose subIIB component family protein	chromosome	NC_016605
17534.6	18000.1	1.02655	0.0378025	0.832678	37436	38356	+	PECL_35		PTS system, sorbose-specific IIC component family	chromosome	NC_016605
15993.5	19131.6	1.19621	0.258467	0.314826	38340	39164	+	PECL_36		PTS system, mannose/fructose/sorbose IID component family protein	chromosome	NC_016605
17877.1	16137	0.902662	-0.147743	0.533191	39238	39974	+	PECL_2019		pseudo gene (N-acetylglucosamine)	chromosome	NC_016605
27841.8	29071.6	1.04417	0.0623561	0.804089	40005	41177	+	PECL_39	agaS	sugar isomerase domain protein AgaS	chromosome	NC_016605
30893.4	26931.6	0.871758	-0.198	0.413158	41189	42334	+	PECL_40	nagA	N-acetylglucosamine-6-phosphate deacetylase	chromosome	NC_016605
963.314	2729.26	2.8332	1.50243	8.23752e-11	42472	43032	+	PECL_41		HAD hydrolase, IA, variant 3 family protein	chromosome	NC_016605
135635	148662	1.09604	0.132306	0.467198	43168	44169	+	PECL_42	lacD	tagatose 1,6-diphosphate aldolase	chromosome	NC_016605
5159.28	4429.97	0.858641	-0.219873	0.498079	44473	45429	+	PECL_44		prolyl oligopeptidase family protein	chromosome	NC_016605
4353.02	1617.16	0.371502	-1.42856	1.92651e-09	45437	46360	+	PECL_45		diacylglycerol kinase family protein	chromosome	NC_016605
14347.6	2701.54	0.188292	-2.40896	6.81952e-28	46451	47170	+	PECL_46		hypothetical protein	chromosome	NC_016605
1819.12	324.32	0.178283	-2.48776	1.87054e-12	47371	47952	+	PECL_47		hypothetical protein	chromosome	NC_016605
1321.38	638.23	0.483001	-1.0499	6.20803e-05	48226	49089	+	PECL_48		alpha/beta hydrolase superfamily protein	chromosome	NC_016605
803.813	2043.68	2.54248	1.34623	3.7114e-08	49158	49472	+	PECL_49		thioredoxin family protein	chromosome	NC_016605
1298.08	1185.86	0.913553	-0.13044	0.836058	49661	50302	+	PECL_50		NAD-dependent epimerase/dehydratase family protein	chromosome	NC_016605
719.072	1086.51	1.51099	0.59549	0.0192444	50695	51330	+	PECL_51		NAD dependent epimerase/dehydratase family protein	chromosome	NC_016605
859.359	688.552	0.801239	-0.319695	0.269081	51543	52262	-	PECL_52		short chain dehydrogenase family protein	chromosome	NC_016605
4921.28	3476.65	0.706453	-0.501335	0.0214086	52391	53791	+	PECL_53		dipeptidase family protein	chromosome	NC_016605
2726.1	1206.25	0.442483	-1.17631	5.41777e-06	53795	54280	+	PECL_54		transcriptional regulator, MarR family	chromosome	NC_016605
397.596	217.92	0.548094	-0.867506	0.00530549	54341	54973	+	PECL_55		NADPH-dependent FMN reductase family protein	chromosome	NC_016605
8236.87	1230.18	0.14935	-2.74323	4.02995e-33	55269	56522	+	PECL_56	tyrS	tyrosine--tRNA ligase	chromosome	NC_016605
480.952	451.353	0.938457	-0.0916375	0.571179	56607	57941	-	PECL_57		major facilitator superfamily protein	chromosome	NC_016605
108.173	99.2219	0.917256	-0.124603	0.994342	63560	64015	+	PECL_65		acetyltransferase family protein	chromosome	NC_016605
314.765	187.077	0.594339	-0.750642	0.0166102	64305	65678	+	PECL_66		permease for cytosine/purines, uracil, thiamine, allantoin family protein	chromosome	NC_016605
545.452	319.892	0.586472	-0.769866	0.0128066	65668	66903	+	PECL_67	codA	cytosine deaminase	chromosome	NC_016605
212.308	134.004	0.631175	-0.663887	0.106271	67086	68033	+	PECL_68		zinc-binding dehydrogenase family protein	chromosome	NC_016605
477.547	955.992	2.00188	1.00136	0.0001089	68346	68708	-	PECL_69		hypothetical protein	chromosome	NC_016605
1264.33	1530.82	1.21078	0.275935	0.3564	68711	69109	-	PECL_70		iron dependent repressor, marR family	chromosome	NC_016605
1234.15	1356.18	1.09887	0.136022	0.731542	69416	70945	+	PECL_71		substrate binding domain of ABC-type glycine betaine transport system family protein	chromosome	NC_016605
847.299	1306.41	1.54186	0.624668	0.293804	70945	71925	+	PECL_72		ABC transporter family protein	chromosome	NC_016605
1550.43	5048.78	3.25636	1.70326	1.79448e-05	71950	73278	+	PECL_73		pyridine nucleotide-disulfide oxidoreductase family protein	chromosome	NC_016605
2436.64	5719.88	2.34745	1.23109	4.27804e-07	73390	74562	+	PECL_74		proton antiporter-2 family protein	chromosome	NC_016605
62.6153	82.9586	1.32489	0.405877	0.591601	74656	75141	+	PECL_75		zeta toxin family protein	chromosome	NC_016605
3747.32	4750.04	1.26759	0.342083	0.333892	75254	78685	+	PECL_76	pyc	pyruvate carboxylase	chromosome	NC_016605
2265.97	2109.63	0.931005	-0.103139	0.680599	78696	79877	+	PECL_77		beta-eliminating lyase family protein	chromosome	NC_016605
722.676	236.809	0.327684	-1.60962	1.4001e-08	80260	81378	+	PECL_78		glycosyl hydrolase family 3, N terminal domain containing protein	chromosome	NC_016605
3770.94	4651.89	1.23362	0.302895	0.272846	81494	83785	-	PECL_79		uvrD/REP helicase family protein	chromosome	NC_016605
5428.22	1780.45	0.327999	-1.60824	8.65727e-12	84235	85257	+	PECL_80	trpS	tryptophan--tRNA ligase	chromosome	NC_016605
1411.09	5664.53	4.01428	2.00514	2.10965e-17	85364	86161	+	PECL_81		alpha/beta hydrolase fold family protein	chromosome	NC_016605
331.427	412.784	1.24547	0.316695	0.199995	86370	86822	-	PECL_82		hypothetical protein	chromosome	NC_016605
335.672	656.763	1.95656	0.968321	0.000322565	86830	87759	-	PECL_83		NAD dependent epimerase/dehydratase family protein	chromosome	NC_016605
1133.98	702.416	0.619423	-0.691002	0.00810758	87935	88876	+	PECL_84		Ppx/GppA phosphatase family protein	chromosome	NC_016605
1605.54	1200.05	0.747447	-0.419956	0.0922331	88863	90089	+	PECL_85		hydroxymethylglutaryl-CoA reductase, degradative	chromosome	NC_016605
2582.99	1404.33	0.543685	-0.879156	0.000119347	90091	91053	+	PECL_86		hypothetical protein	chromosome	NC_016605
6955.26	4256.43	0.611974	-0.708459	0.00200353	91370	93007	+	PECL_87		ABC-type oligopeptide transport system, substrate-binding protein	chromosome	NC_016605
400.973	887.257	2.21276	1.14585	0.000134626	93194	93370	-	PECL_88		Putative stress-responsive transcriptional regulator	chromosome	NC_016605
3016.74	1645.54	0.545469	-0.874431	0.00196712	93512	94177	+	PECL_89		putative membrane protein	chromosome	NC_016605
399.452	211.12	0.528524	-0.91996	0.0180247	94230	95081	+	PECL_90		hypothetical protein	chromosome	NC_016605
6331.44	5270.47	0.832428	-0.264603	0.369321	95560	97572	+	PECL_2021	metG	methionine-tRNA ligase	chromosome	NC_016605
2017.27	1405.33	0.696648	-0.521498	0.0534573	97574	98356	+	PECL_92		hydrolase, TatD family protein	chromosome	NC_016605
1474.57	618.012	0.419114	-1.25459	4.31246e-07	98343	98912	+	PECL_93	rnmV	ribonuclease M5	chromosome	NC_016605
2740.8	1148.29	0.418963	-1.25511	1.00354e-07	98896	99789	+	PECL_94	ksgA	dimethyladenosine transferase	chromosome	NC_016605
2814.11	2058.01	0.731316	-0.451434	0.492821	100101	100349	+	PECL_95		hypothetical protein	chromosome	NC_016605
819.675	609.661	0.743784	-0.427045	0.160227	100937	101788	+	PECL_96	ispE	4-(cytidine 5'-diphospho)-2-C-methyl-D-erythritol kinase	chromosome	NC_016605
728.047	381.343	0.52379	-0.93294	0.00228998	101797	102309	+	PECL_97		Transcriptional regulator, TetR family	chromosome	NC_016605
1835.92	1877.94	1.02289	0.0326486	0.927381	102694	103161	+	PECL_98		universal stress family protein	chromosome	NC_016605
1582.69	2334.61	1.47509	0.560799	0.029803	103177	103626	+	PECL_99		universal stress family protein	chromosome	NC_016605
318.082	797.858	2.50835	1.32674	0.0123081	103798	104031	-	PECL_100		cytochrome b5-like Heme/Steroid binding domain protein	chromosome	NC_016605
254.657	191.867	0.753434	-0.408446	0.377855	104149	104778	+	PECL_101		hypothetical protein	chromosome	NC_016605
273.196	957.063	3.50321	1.80868	1.26299e-09	104869	105129	-	PECL_102		addiction module toxin, Txe/YoeB family	chromosome	NC_016605
536.175	1987.3	3.70644	1.89003	2.04087e-08	105126	105389	-	PECL_103		addiction module antitoxin, RelB/DinJ family protein	chromosome	NC_016605
6591.7	17241.8	2.61569	1.38719	3.96443e-09	105840	106280	+	PECL_104	fabZ	beta-hydroxyacyl-(acyl-carrier-protein) dehydratase FabZ	chromosome	NC_016605
12154.3	28186.4	2.31904	1.21353	3.74529e-07	106289	107263	+	PECL_105	fabH	3-oxoacyl-[acyl-carrier-] synthase III family protein, fabH	chromosome	NC_016605
3129.43	7940.47	2.53735	1.34332	2.62124e-08	107293	107529	+	PECL_106	acpP	acyl carrier protein, acp	chromosome	NC_016605
5523.45	16228.1	2.93805	1.55486	7.3632e-08	107540	108463	+	PECL_107	fabD	malonyl CoA-acyl carrier protein transacylase, fabD	chromosome	NC_016605
5399.27	13906.8	2.57568	1.36495	0.0106132	108466	109194	+	PECL_108	fabG	3-oxoacyl-[acyl-carrier-protein] reductase, fabG	chromosome	NC_016605
8734.35	25350.8	2.90243	1.53726	0.00635144	109208	110440	+	PECL_109	fabF	beta-ketoacyl-acyl-carrier-protein synthase II, fabF	chromosome	NC_016605
1639.19	3620.9	2.20895	1.14336	0.147761	110600	111046	+	PECL_110	accB	acetyl-CoA carboxylase, biotin carboxyl carrier protein, accB	chromosome	NC_016605
879.993	1892.1	2.15013	1.10442	0.164718	111047	111460	+	PECL_111		(3R)-hydroxymyristoyl-[acyl-carrier-protein] dehydratase	chromosome	NC_016605
3926.62	8098.03	2.06234	1.04428	0.0642744	111473	112840	+	PECL_112	accC	acetyl-CoA carboxylase, biotin carboxylase subunit, accC	chromosome	NC_016605
2761.34	4877.13	1.76622	0.820665	0.207043	112830	113651	+	PECL_113	accD	acetyl-coenzyme A carboxylase carboxyl transferase subunit beta, accD	chromosome	NC_016605
2228.31	4428.96	1.98759	0.991017	0.00788411	113664	114434	+	PECL_114	accA	acetyl co-enzyme A carboxylase carboxyltransferase alpha subunit, accA	chromosome	NC_016605
2635.53	3791.34	1.43855	0.524612	0.300429	114647	115405	+	PECL_115	fabI	enoyl-[acyl-carrier-protein] reductase [NADH], fabI	chromosome	NC_016605
1776.13	2008.93	1.13107	0.177687	0.869336	115405	116007	+	PECL_116		4'-phosphopantetheinyl transferase superfamily protein	chromosome	NC_016605
1138.43	1471.52	1.29258	0.370255	0.527808	116009	116560	+	PECL_117		bioY family protein	chromosome	NC_016605
211.843	93.0011	0.43901	-1.18767	0.00190439	117097	117898	+	PECL_2020		glycosyl transferase 2 family protein, frameshift	chromosome	NC_016605
60.2461	22.9533	0.380992	-1.39217	0.0735695	117907	118302	+	PECL_120		hypothetical protein	chromosome	NC_016605
454.889	97.2996	0.213898	-2.22501	0.000379016	118499	119689	+	PECL_121	bla2	beta-lactamase	chromosome	NC_016605
493.517	89.6486	0.181653	-2.46075	1.75663e-07	119693	120667	+	PECL_122		putative membrane protein	chromosome	NC_016605
754.213	108.421	0.143753	-2.79833	9.08416e-07	120776	122101	+	PECL_123		hypothetical protein	chromosome	NC_016605
3324.01	966.606	0.290795	-1.78193	6.28485e-14	122235	123533	+	PECL_124	dsdA	D-serine ammonia-lyase	chromosome	NC_016605
2022.79	585.629	0.289515	-1.78829	1.44316e-07	123652	124419	-	PECL_125		ABC transport system, ATP-binding protein	chromosome	NC_016605
1937.42	744.88	0.384471	-1.37906	1.81486e-07	124424	125332	-	PECL_126		ABC transport system, permease protein	chromosome	NC_016605
1581.56	759.932	0.480496	-1.0574	0.000365373	125329	126321	-	PECL_127		ABC transport system, substrate binding protein	chromosome	NC_016605
496.156	274.338	0.552927	-0.854839	0.0217024	126652	127233	-	PECL_128		hypothetical protein	chromosome	NC_016605
312.366	198.796	0.63642	-0.65195	0.0570271	127328	127834	+	PECL_129	ywnH	putative phosphinothricin acetyltransferase YwnH	chromosome	NC_016605
1410.68	535.061	0.379292	-1.39862	3.30177e-08	127904	129381	+	PECL_2023		putative membrane protein, frameshift	chromosome	NC_016605
1310.82	402.726	0.307232	-1.7026	2.10719e-11	129371	130948	+	PECL_132		hypothetical protein	chromosome	NC_016605
810.04	216.603	0.267398	-1.90294	3.52593e-12	130908	132197	+	PECL_133		glycosyl transferase 2 family protein	chromosome	NC_016605
2387.74	449.582	0.188288	-2.40899	1.11561e-19	132253	134259	+	PECL_134		bacterial cellulose synthase subunit	chromosome	NC_016605
1339.86	259.52	0.193691	-2.36817	1.39516e-19	134246	135106	+	PECL_135		hypothetical protein	chromosome	NC_016605
2375.35	622.663	0.262135	-1.93162	9.34553e-17	135116	136267	+	PECL_136		hypothetical protein	chromosome	NC_016605
105.932	157.801	1.48964	0.574966	0.168953	136352	136597	-	PECL_137		hypothetical protein	chromosome	NC_016605
440.783	294.665	0.668503	-0.580994	0.0625305	136693	137394	-	PECL_138		Transcriptional regulator, GntR family	chromosome	NC_016605
4705.08	4270.9	0.907721	-0.139679	0.937468	137529	137843	+	PECL_139		PTS system, Lactose/Cellobiose specific IIB subunit	chromosome	NC_016605
3934.76	1909.05	0.485175	-1.04342	0.219777	137932	138255	+	PECL_140		PTS system, Lactose/Cellobiose specific IIA subunit	chromosome	NC_016605
1229.53	1926.94	1.56722	0.648207	0.0516081	138375	139817	+	PECL_141	pbg1	6-phospho-beta-glucosidase	chromosome	NC_016605
182.506	796.05	4.36178	2.12492	4.33654e-07	139861	140607	+	PECL_142		helix-turn-helix domain, rpiR family protein	chromosome	NC_016605
1808.79	2744.83	1.5175	0.601694	0.0368704	140927	147616	+	PECL_143		hypothetical protein	chromosome	NC_016605
220.126	351.919	1.59872	0.676916	0.0698043	147643	148410	+	PECL_144		sortase	chromosome	NC_016605
438.919	703.941	1.60381	0.6815	0.225392	148513	149565	-	PECL_145	asd	aspartate-semialdehyde dehydrogenase	chromosome	NC_016605
384.368	550.087	1.43115	0.51717	0.674564	149552	150751	-	PECL_146		aminotransferase class-V family protein	chromosome	NC_016605
174.006	305.181	1.75385	0.810524	0.0329442	150763	151554	-	PECL_147	dapB	dihydrodipicolinate reductase	chromosome	NC_016605
202.407	412.515	2.03805	1.02719	0.0626094	151564	152451	-	PECL_148	dapA	dihydrodipicolinate synthase	chromosome	NC_016605
233.838	534.573	2.28608	1.19288	0.000201708	152444	153595	-	PECL_149		amidohydrolase family protein	chromosome	NC_016605
145.685	342.346	2.34991	1.23261	0.0607322	153610	154317	-	PECL_150	dapD	2,3,4,5-tetrahydropyridine-2,6-dicarboxylate N-acetyltransferase	chromosome	NC_016605
253.847	567.55	2.23579	1.16079	0.0494258	154344	155636	-	PECL_151	lysA	diaminopimelate decarboxylase	chromosome	NC_016605
812.351	1383.56	1.70315	0.768206	0.197691	155862	155990	+	PECL_152		hypothetical protein	chromosome	NC_016605
482.689	248.883	0.515619	-0.955623	0.00196188	156084	157484	+	PECL_153		aspartate kinase domain protein	chromosome	NC_016605
289.514	340.337	1.17555	0.233333	0.428364	157477	158466	+	PECL_154	dapF	diaminopimelate epimerase	chromosome	NC_016605
90.404	252.709	2.79533	1.48302	4.62737e-05	159007	160047	+	PECL_155		glycosyl transferase 2 family protein	chromosome	NC_016605
7.96639	23.9106	3.00143	1.58565	0.124779	160064	160240	+	PECL_156		hypothetical protein	chromosome	NC_016605
323.037	629.966	1.95013	0.963574	0.00201133	160244	161287	+	PECL_157		putative outer membrane protein	chromosome	NC_016605
550.724	1401.85	2.54547	1.34793	1.21533e-07	161301	162773	+	PECL_158		mga helix-turn-helix domain protein	chromosome	NC_016605
998.862	1060.55	1.06176	0.0864591	0.839512	162893	164074	-	PECL_159		acetyltransferase	chromosome	NC_016605
1575.03	707.892	0.449446	-1.15378	5.45429e-07	164249	165097	+	PECL_160		ABC-type cation transporter, periplasmic component	chromosome	NC_016605
1133.59	878.811	0.775248	-0.367271	0.189855	165094	165774	+	PECL_161		ABC-type cation transporter, ATPase component	chromosome	NC_016605
950.472	946.369	0.995683	-0.00624174	0.716151	165767	166555	+	PECL_162		ABC-type cation transporter, permease component	chromosome	NC_016605
1981.36	1293.31	0.652739	-0.615421	0.016675	167813	168643	+	PECL_163	purR	pur operon repressor PurR	chromosome	NC_016605
6796.64	4247.1	0.624883	-0.678341	0.00286243	168643	170049	+	PECL_164	glmU	UDP-N-acetylglucosamine diphosphorylase/glucosamine-1-phosphate N-acetyltransferase	chromosome	NC_016605
15439	9448.08	0.611963	-0.708485	0.0038632	170140	171120	+	PECL_165	prs	ribose-phosphate pyrophosphokinase	chromosome	NC_016605
125.615	256.179	2.03939	1.02814	0.00229897	171276	172307	-	PECL_166		polysaccharide biosynthesis family protein	chromosome	NC_016605
281.24	266.452	0.947419	-0.0779251	0.802828	172394	172870	+	PECL_167		Transcriptional regulator, MerR family	chromosome	NC_016605
487.617	1086.3	2.22778	1.15561	0.00266018	172886	173197	-	PECL_168		hypothetical protein	chromosome	NC_016605
18205.9	8233.72	0.452256	-1.14479	5.23827e-07	173300	173950	-	PECL_169		MIP channel s family protein	chromosome	NC_016605
5508.45	2099.14	0.381075	-1.39185	2.33204e-09	174116	174547	+	PECL_170		hypothetical protein	chromosome	NC_016605
628.147	1020.02	1.62385	0.699418	0.0212604	174763	175101	+	PECL_171		putative membrane protein	chromosome	NC_016605
30215.2	974108	32.239	5.01074	1.63813e-06	175194	175817	+	PECL_2059		putative ncRNA between PECL_171 & PECL_172	chromosome	NC_016605
1274.26	832.348	0.653202	-0.614398	0.0130883	175919	177085	+	PECL_172		D-alanyl-D-alanine carboxypeptidase family protein	chromosome	NC_016605
2248.52	1676.57	0.745631	-0.423465	0.130879	177186	177509	+	PECL_173		hypothetical protein	chromosome	NC_016605
3959.18	3946.43	0.996778	-0.00465573	0.908647	177518	178339	+	PECL_174		HAD hydrolase, IIB family protein	chromosome	NC_016605
700.495	1006.06	1.43621	0.522265	0.0459897	178542	179495	-	PECL_175		putative malate permease	chromosome	NC_016605
428.119	1860.87	4.34663	2.1199	3.62889e-17	180071	180706	+	PECL_177		carbonic anhydrase	chromosome	NC_016605
235.338	1172.09	4.98044	2.31627	3.57513e-18	180915	181445	-	PECL_178		Transcriptional regulator, TetR family	chromosome	NC_016605
313.659	740.172	2.3598	1.23866	0.000168579	181603	182259	+	PECL_179		nitroreductase family protein	chromosome	NC_016605
1985.94	971.267	0.489072	-1.03188	3.04932e-05	182339	183169	+	PECL_180		dihydrodipicolinate synthetase family protein	chromosome	NC_016605
275.663	132.804	0.481762	-1.05361	0.00100452	183398	183928	-	PECL_181		acetyltransferase family protein	chromosome	NC_016605
187.609	153.601	0.818727	-0.288545	0.247223	183936	184481	-	PECL_182		Transcriptional regulator, TetR family	chromosome	NC_016605
51.3124	69.5711	1.35583	0.43918	0.554655	184582	186321	+	PECL_183		H+ antiporter-2 family protein	chromosome	NC_016605
606.281	676.614	1.11601	0.158347	0.434294	186454	187881	-	PECL_184		H+ antiporter-2 family protein	chromosome	NC_016605
102.348	133.398	1.30338	0.382254	0.807816	187982	188491	-	PECL_185		methyladenine glycosylase family protein	chromosome	NC_016605
840.098	807.046	0.960657	-0.0579073	0.854292	188573	188752	-	PECL_186		hypothetical protein	chromosome	NC_016605
421.722	359.582	0.852653	-0.22997	0.612632	188952	189923	-	PECL_187	guaC	guanosine monophosphate reductase	chromosome	NC_016605
29562.2	18259.4	0.617661	-0.695112	0.00212511	190091	190855	-	PECL_188		hypothetical protein	chromosome	NC_016605
37588.7	26259.5	0.698601	-0.517459	0.0412974	190855	192333	-	PECL_189		H+ antiporter-2 family protein	chromosome	NC_016605
12250.9	5088.7	0.415373	-1.26752	0.00798048	192490	192945	+	PECL_190		putative transcriptional regulator	chromosome	NC_016605
1933.38	1794.94	0.928391	-0.107196	0.819008	193255	193830	+	PECL_191	ribU	riboflavin transporter RibU	chromosome	NC_016605
562.175	385.869	0.686386	-0.542908	0.0438249	193982	194542	+	PECL_192		acetyltransferase family protein	chromosome	NC_016605
13198.8	14868.4	1.1265	0.171844	0.5453	194866	196389	+	PECL_193	dltA	D-alanine--poly(phosphoribitol) ligase, subunit 1	chromosome	NC_016605
9189.54	8840.92	0.962063	-0.0557964	0.656926	196389	197588	+	PECL_194	dltB	D-alanyl-lipoteichoic acid biosynthesis protein DltB	chromosome	NC_016605
2369.57	2270.17	0.958052	-0.0618238	0.761028	197612	197845	+	PECL_195	dltC	D-alanine--poly(phosphoribitol) ligase, subunit 2	chromosome	NC_016605
17588.1	12048.1	0.685013	-0.545796	0.0149767	197848	199125	+	PECL_196	dltD	D-alanyl-lipoteichoic acid biosynthesis protein DltD	chromosome	NC_016605
186.898	163.053	0.872417	-0.196911	0.662402	199473	199928	+	PECL_197		hypothetical protein	chromosome	NC_016605
291.556	482.226	1.65397	0.725937	0.0151474	199990	200310	+	PECL_198		hypothetical protein	chromosome	NC_016605
1367.89	2623.44	1.91787	0.939509	8.65342e-05	200378	201208	+	PECL_199		hypothetical protein	chromosome	NC_016605
307.162	105.673	0.344031	-1.53939	1.23157e-05	201343	201942	-	PECL_200		Transcriptional regulator, TetR family	chromosome	NC_016605
1325	553.353	0.417625	-1.25972	1.00978e-06	202031	202639	+	PECL_201		hypothetical protein	chromosome	NC_016605
1984.21	1313.1	0.661774	-0.595589	0.00431653	202822	204525	-	PECL_202		FAD(NAD)-dependent oxidoreductase	chromosome	NC_016605
789.271	3433.02	4.34961	2.12088	6.85907e-20	204793	205428	+	PECL_204		HAD hydrolase, IA, variant 1 family protein	chromosome	NC_016605
207.274	1146.57	5.53165	2.46771	6.275e-06	205425	205667	-	PECL_203		hypothetical protein	chromosome	NC_016605
571.88	1206.29	2.10934	1.07679	2.86009e-05	205843	206511	+	PECL_205		CAAX amino terminal protease self- immunity family protein	chromosome	NC_016605
1733.66	3305.84	1.90685	0.931193	0.000288226	206531	207865	+	PECL_206		MATE efflux family protein	chromosome	NC_016605
1254.48	2030.32	1.61846	0.69462	0.00200428	208164	208697	+	PECL_207		hypothetical protein	chromosome	NC_016605
6396.07	5283.76	0.826094	-0.275622	0.564901	208782	209309	+	PECL_208		hypothetical protein	chromosome	NC_016605
1561.81	3030.98	1.94068	0.95656	0.00177193	209406	209675	+	PECL_209	rpsN2	alternate 30S ribosomal protein S14	chromosome	NC_016605
976.977	1490.5	1.52562	0.609397	0.114508	209684	209803	+	PECL_210		hypothetical protein	chromosome	NC_016605
388.87	279.359	0.718386	-0.477169	0.086994	210046	210600	+	PECL_211		iron dependent repressor, N-terminal DNA binding domain protein	chromosome	NC_016605
1158.59	852.695	0.735974	-0.442272	0.160227	210823	211659	+	PECL_212		hypothetical protein	chromosome	NC_016605
450.922	232.037	0.514584	-0.958521	0.00710396	211662	212018	+	PECL_213		putative membrane protein	chromosome	NC_016605
3248.05	1951.96	0.600964	-0.734649	0.00179326	212087	213436	-	PECL_214		HD domain protein	chromosome	NC_016605
1384.53	1803.74	1.30278	0.381595	0.141864	213718	214161	+	PECL_215		hypothetical protein	chromosome	NC_016605
16228.4	7621.7	0.469652	-1.09034	1.05758e-06	214197	214751	+	PECL_216	rpoE	putative DNA-directed RNA polymerase, delta subunit	chromosome	NC_016605
12233.4	5371.34	0.43907	-1.18748	5.61543e-08	214950	216548	+	PECL_217	pyrG	CTP synthase	chromosome	NC_016605
13045.2	4304.76	0.329988	-1.59952	1.32248e-12	216790	218052	+	PECL_218	murA	UDP-N-acetylglucosamine 1-carboxyvinyltransferase	chromosome	NC_016605
6837.23	1299.16	0.190012	-2.39584	9.96797e-17	218073	219359	+	PECL_219	rho	transcription termination factor Rho	chromosome	NC_016605
13298.6	5266.92	0.396051	-1.33624	0.000756679	219456	219704	+	PECL_220	rpmE	50S ribosomal protein L31 type B	chromosome	NC_016605
2552.41	1069.63	0.419066	-1.25475	5.45426e-08	219811	221034	-	PECL_221		major facilitator superfamily protein	chromosome	NC_016605
514.416	1036.41	2.01473	1.01058	0.000188805	221114	221803	+	PECL_222		sortase family protein	chromosome	NC_016605
1618.57	1831.7	1.13168	0.178462	0.619836	221897	222484	+	PECL_223		lemA family protein	chromosome	NC_016605
3307.57	4059.67	1.22739	0.295588	0.324776	222507	223400	+	PECL_224		peptidase M48 family protein	chromosome	NC_016605
3822.93	4053.88	1.06041	0.0846249	0.708936	223471	224253	+	PECL_225		hypothetical protein	chromosome	NC_016605
6400.4	2268.78	0.354475	-1.49624	2.53833e-10	224356	225729	+	PECL_226	murF	UDP-N-acetylmuramoyl-tripeptide--D-alanyl-D-alanine ligase family protein	chromosome	NC_016605
17900.1	4206.32	0.234988	-2.08934	5.67823e-20	225935	227491	+	PECL_227		DEAD/DEAH box helicase family protein	chromosome	NC_016605
613.764	619.692	1.00966	0.0138688	0.98901	227621	227977	+	PECL_228	acpS	holo-[acyl-carrier-protein] synthase	chromosome	NC_016605
2286.37	2200.13	0.96228	-0.0554706	0.819028	227979	229109	+	PECL_229	alr	alanine racemase	chromosome	NC_016605
2109.01	2114.71	1.00271	0.00389743	0.806213	229160	229387	+	PECL_230		hypothetical protein	chromosome	NC_016605
919.763	968.922	1.05345	0.0751178	0.591643	229410	229775	+	PECL_231	ndoA	mRNA interferase EndoA	chromosome	NC_016605
3807.61	1329.28	0.349112	-1.51824	8.97919e-11	230150	230656	+	PECL_232		queT transporter family protein	chromosome	NC_016605
6457.88	4764.24	0.737741	-0.438815	0.053972	230732	231373	-	PECL_233		CBS domain protein	chromosome	NC_016605
17562.2	13296.7	0.75712	-0.401406	0.0557229	231410	232831	-	PECL_234		L,D-transpeptidase catalytic domain protein	chromosome	NC_016605
120256	72746.8	0.604932	-0.725155	0.00226485	233087	234064	-	PECL_235		L-lactate dehydrogenase	chromosome	NC_016605
821.113	832.731	1.01415	0.0202694	0.804391	234335	236593	+	PECL_236	pflB	formate acetyltransferase	chromosome	NC_016605
302.118	485.931	1.60841	0.685636	0.0229866	236623	237444	+	PECL_237	pflA	pyruvate formate-lyase 1-activating enzyme	chromosome	NC_016605
226.453	544.873	2.40612	1.26671	6.15741e-06	237842	238504	+	PECL_238		VIT family protein	chromosome	NC_016605
394.112	503.027	1.27635	0.352028	0.258914	238919	239740	+	PECL_239	sufC	feS assembly ATPase SufC	chromosome	NC_016605
611.878	825.556	1.34922	0.432122	0.0895218	239730	240959	+	PECL_240	sufD	FeS assembly protein SufD	chromosome	NC_016605
644.345	777.485	1.20663	0.270982	0.38763	240943	242178	+	PECL_241	sufS	cysteine desulfurase SufS	chromosome	NC_016605
264.459	300.042	1.13455	0.182123	0.709099	242168	242617	+	PECL_242		SUF system FeS assembly protein, NifU family	chromosome	NC_016605
663.29	974.128	1.46863	0.554472	0.053058	242614	244020	+	PECL_243	sufB	feS assembly protein SufB	chromosome	NC_016605
239.651	287.487	1.1996	0.262559	0.632523	244020	244331	+	PECL_244		hypothetical protein	chromosome	NC_016605
514.268	797.219	1.5502	0.632455	0.0182634	244601	245386	+	PECL_246		alpha/beta hydrolase fold family protein	chromosome	NC_016605
642.905	769.358	1.19669	0.259049	0.426925	245383	246333	-	PECL_245		putative sugar-binding domain protein	chromosome	NC_016605
17.5811	10.8788	0.618775	-0.692514	0.737039	246527	246682	+	PECL_247		hypothetical protein	chromosome	NC_016605
27.3145	8.24894	0.301999	-1.72739	0.160644	246740	246895	+	PECL_248		hypothetical protein	chromosome	NC_016605
82.4467	70.5246	0.855396	-0.225335	0.616401	247001	247522	+	PECL_249		hypothetical protein	chromosome	NC_016605
165.615	227.955	1.37641	0.460913	0.395122	247553	247960	+	PECL_250		hypothetical protein	chromosome	NC_016605
6593.19	13089.3	1.98527	0.989336	0.195937	248243	249403	+	PECL_251		Malate dehydrogenase (Oxaloacetate-decarboxylase)	chromosome	NC_016605
1680.7	11156.6	6.63808	2.73077	0.00212511	249436	250410	+	PECL_252	citP	citrate/malate transporter, citP	chromosome	NC_016605
897.605	16163.1	18.0069	4.17048	1.52698e-06	250423	251490	+	PECL_253	citC	[citrate (pro-3S)-lyase] ligase, citC	chromosome	NC_016605
217.945	3295.98	15.123	3.91867	9.9486e-05	251480	251773	+	PECL_254	citD	citrate lyase acyl carrier protein, citD	chromosome	NC_016605
648.733	14553.6	22.4339	4.48761	2.56714e-08	251774	252688	+	PECL_255	citE	citrate (pro-3S)-lyase, beta subunit, citE	chromosome	NC_016605
1153.61	26761.1	23.1978	4.53592	1.93248e-08	252678	254216	+	PECL_256	citF	citrate lyase, alpha subunit, citF	chromosome	NC_016605
491.516	10195.6	20.7432	4.37457	2.3051e-11	254235	254786	+	PECL_257	citX	holo-ACP synthase CitX	chromosome	NC_016605
666.392	13588.7	20.3915	4.34989	1.66117e-15	254861	255691	+	PECL_258	citG	triphosphoribosyl-dephospho-CoA synthase CitG	chromosome	NC_016605
129.218	122.05	0.944528	-0.0823339	0.894228	256015	257928	+	PECL_259	glgB	1,4-alpha-glucan branching enzyme	chromosome	NC_016605
30.0295	56.7815	1.89086	0.91904	0.188928	257918	259057	+	PECL_260	glgC	glucose-1-phosphate adenylyltransferase	chromosome	NC_016605
67.9856	106.389	1.56487	0.646042	0.271972	259054	260223	+	PECL_261	glgD	glucose-1-phosphate adenylyltransferase, GlgD subunit	chromosome	NC_016605
123.563	158.153	1.27994	0.356075	0.414906	260220	261668	+	PECL_262	glgA	glycogen/starch synthase	chromosome	NC_016605
312.297	328.974	1.0534	0.0750558	0.871144	261784	264195	+	PECL_263	glgP	glycogen/starch/alpha-glucan phosphorylases family protein	chromosome	NC_016605
306.828	282.356	0.920243	-0.119913	0.809232	264218	266020	+	PECL_264		alpha amylase, catalytic domain protein	chromosome	NC_016605
835.684	265.026	0.317136	-1.65683	6.98821e-09	266573	267130	+	PECL_265	pth	peptidyl-tRNA hydrolase	chromosome	NC_016605
4592.55	2102.14	0.457728	-1.12744	2.67739e-06	267140	270661	+	PECL_266	mfd	transcription-repair coupling factor	chromosome	NC_016605
2235.58	1329.31	0.594613	-0.749976	0.00428665	270648	272231	+	PECL_267		polysaccharide biosynthesis protein	chromosome	NC_016605
574.08	310.331	0.54057	-0.887447	0.00376961	272231	272500	+	PECL_268		S4 domain protein	chromosome	NC_016605
2806.38	1693.94	0.603603	-0.728329	0.0102641	272602	272970	+	PECL_269		septum formation initiator family protein	chromosome	NC_016605
2946.28	1665.7	0.565356	-0.822768	0.0109969	273161	273598	+	PECL_270		S1 RNA binding domain protein	chromosome	NC_016605
2820.87	1300.49	0.461027	-1.11708	0.0002956	273821	275173	+	PECL_271	tilS	tRNA(Ile)-lysidine synthetase	chromosome	NC_016605
2192.71	1171.77	0.534392	-0.904031	0.000812531	275173	275709	+	PECL_272	hpt	hypoxanthine phosphoribosyltransferase	chromosome	NC_016605
35863.6	14537.6	0.405356	-1.30274	2.42591e-08	275803	277872	+	PECL_273	hflB	ATP-dependent metallopeptidase HflB family protein	chromosome	NC_016605
1267.6	1095.22	0.86401	-0.21088	0.38075	278088	278966	+	PECL_274	hslO	33 kDa chaperonin	chromosome	NC_016605
4226.7	2346.45	0.555149	-0.849054	0.000287549	279032	280015	+	PECL_275		TIM-barrel , nifR3 family protein	chromosome	NC_016605
8876.8	4138.19	0.46618	-1.10104	3.87054e-06	280037	281536	+	PECL_276	lysS	lysine--tRNA ligase	chromosome	NC_016605
8903.46	8642.39	0.970678	-0.0429346	0.887516	288374	289843	+	PECL_287		H+ symporter family protein	chromosome	NC_016605
613.003	763.258	1.24511	0.316276	0.334586	289908	290726	+	PECL_288		phosphoesterase family protein	chromosome	NC_016605
2439.57	13437.4	5.50812	2.46156	0.00333158	291277	292710	-	PECL_291	mco	multicopper oxidase	chromosome	NC_016605
318.841	881.429	2.76448	1.46701	0.112258	292728	292886	-	PECL_2022		hypothetical protein	chromosome	NC_016605
1323.08	1876.69	1.41842	0.504286	0.029803	293249	295276	-	PECL_292		sodium/hydrogen exchanger family protein	chromosome	NC_016605
1497.41	6538.08	4.36625	2.1264	0.000169915	295563	296936	+	PECL_293	npr	NADH peroxidase	chromosome	NC_016605
549.746	4074.08	7.41083	2.88964	5.10453e-05	297252	298094	+	PECL_294		phosphotransferase enzyme family protein	chromosome	NC_016605
6.01171	11.5939	1.92856	0.947522	0.779387	298597	298752	+	PECL_295		hypothetical protein	chromosome	NC_016605
519.6	134.363	0.25859	-1.95126	2.47453e-08	298804	300171	+	PECL_296		H+ antiporter-2 family protein	chromosome	NC_016605
486.904	188.39	0.386914	-1.36992	2.20939e-06	300176	300595	+	PECL_297		Transcriptional regulator, MarR family	chromosome	NC_016605
2524.08	815.249	0.322989	-1.63044	2.99545e-12	300730	301992	+	PECL_298		lysM domain protein	chromosome	NC_016605
895.102	237.293	0.265102	-1.91538	2.00551e-11	302012	302476	+	PECL_299		hypothetical protein	chromosome	NC_016605
4030.79	4169.01	1.03429	0.0486429	0.766172	303060	305102	+	PECL_300	kup	putative potassium transport system protein kup	chromosome	NC_016605
614.919	558.972	0.909017	-0.137622	0.690189	305503	306042	-	PECL_301		acetyltransferase family protein	chromosome	NC_016605
177.264	59.8881	0.337848	-1.56556	0.00011336	306142	306705	+	PECL_302		cadmium resistance transporter family protein	chromosome	NC_016605
155.082	76.1476	0.491015	-1.02616	0.0207489	306718	307038	+	PECL_303		Transcriptional regulator, ArsR family	chromosome	NC_016605
940.462	964.581	1.02565	0.0365327	0.816065	307396	308235	+	PECL_304	msrA	peptide-methionine (S)-S-oxide reductase	chromosome	NC_016605
425.879	455.213	1.06888	0.0960972	0.750293	308269	308700	+	PECL_305		putative membrane protein	chromosome	NC_016605
616.774	375.959	0.609557	-0.714167	0.0212431	309068	311347	+	PECL_306	metE	5-methyltetrahydropteroyltriglutamate--homocysteine S-methyltransferase	chromosome	NC_016605
291.012	120.022	0.412429	-1.27778	0.00110208	311325	312197	+	PECL_307	metF	5,10-methylenetetrahydrofolate reductase	chromosome	NC_016605
1532.47	1595.16	1.04091	0.0578403	0.796076	313015	314454	-	PECL_308		major Facilitator Superfamily protein	chromosome	NC_016605
2547.18	5038.73	1.97816	0.984161	3.86023e-05	314634	315425	+	PECL_309	proC	pyrroline-5-carboxylate reductase, proC	chromosome	NC_016605
7783.05	8426.63	1.08269	0.11462	0.822483	315494	316639	+	PECL_310	nagA	N-acetylglucosamine-6-phosphate deacetylase	chromosome	NC_016605
4969.33	5151.84	1.03673	0.0520369	0.831976	316667	317368	+	PECL_311		transcriptional regulator, GntR family	chromosome	NC_016605
9940.86	12476.2	1.25505	0.327742	0.200133	317607	318068	+	PECL_312		hypothetical protein	chromosome	NC_016605
17993.2	28108.3	1.56216	0.643543	0.00324615	318107	319504	+	PECL_313		probable manganese transport protein mntH	chromosome	NC_016605
1115.34	113.563	0.101819	-3.29592	0.0395113	320192	320458	+	PECL_314		hypothetical protein	chromosome	NC_016605
4241.72	1337.66	0.315357	-1.66494	0.0580036	320689	321960	+	PECL_315	agrC	accessory gene regulator C	chromosome	NC_016605
1718.81	744.369	0.433073	-1.20732	0.0578748	321976	322719	+	PECL_316	agrA	accessory gene regulator protein A	chromosome	NC_016605
742.823	354.436	0.477147	-1.06749	0.000127641	322831	323553	-	PECL_317		glycosyl transferase, WecB/TagA/CpsF family protein	chromosome	NC_016605
6425.87	3569.88	0.555549	-0.848015	0.000110392	323652	325115	+	PECL_318		nicotinate phosphoribosyltransferase	chromosome	NC_016605
4778.3	2297.27	0.48077	-1.05658	4.82475e-06	325131	325955	+	PECL_319	nadE	NH(3)-dependent NAD(+) synthetase	chromosome	NC_016605
10702.6	13274.3	1.24029	0.310675	0.213778	326171	328843	+	PECL_320		calcium-translocating P-type ATPase, PMCA-type	chromosome	NC_016605
2464.56	2290.95	0.92956	-0.105381	0.588897	329388	332180	-	PECL_321		Cation transporting ATPase	chromosome	NC_016605
9129.32	10158.4	1.11272	0.154094	0.810953	332483	333691	-	PECL_322		pyridine nucleotide-disulfide oxidoreductase family protein	chromosome	NC_016605
2133.35	2269.68	1.06391	0.0893744	0.887516	333705	334610	-	PECL_323		ubiA prenyltransferase family protein	chromosome	NC_016605
1654.02	655.174	0.396111	-1.33602	6.15172e-09	334712	335686	+	PECL_324		Geranylgeranyl pyrophosphate synthase	chromosome	NC_016605
1066.94	515.449	0.483108	-1.04958	3.35738e-05	336172	337923	-	PECL_325	cydC	thiol reductant ABC exporter, CydC subunit	chromosome	NC_016605
948.211	629.886	0.664289	-0.590117	0.103631	337913	339640	-	PECL_326	cydD	thiol reductant ABC exporter, CydD subunit	chromosome	NC_016605
1523.99	1356.57	0.890143	-0.16789	0.731542	339648	340667	-	PECL_327	cydB	cytochrome d ubiquinol oxidase, subunit II	chromosome	NC_016605
2435.86	1857.51	0.762571	-0.391056	0.0909032	340667	342082	-	PECL_328		Cytochrome d ubiquinol oxidase, subunit I	chromosome	NC_016605
5451.18	1696.84	0.31128	-1.68372	6.51801e-14	342307	344484	+	PECL_329		S1 RNA binding domain protein	chromosome	NC_016605
753.051	250.196	0.332244	-1.58969	1.24346e-08	344484	344948	+	PECL_330		sprT-like family protein	chromosome	NC_016605
93.602	77.699	0.8301	-0.268643	0.525737	345148	345864	-	PECL_332		hypothetical protein	chromosome	NC_016605
143.809	124.434	0.865276	-0.208768	0.385598	345864	347270	-	PECL_333		H+ antiporter-2 family protein	chromosome	NC_016605
196.73	195.564	0.994073	-0.00857687	0.87583	347424	348017	+	PECL_334		Transcriptional regulator, TetR family	chromosome	NC_016605
186.928	190.312	1.0181	0.0258863	0.843086	348565	349758	-	PECL_335		major Facilitator Superfamily protein	chromosome	NC_016605
295.386	693.206	2.34678	1.23068	2.20932e-05	349889	350269	+	PECL_336		Transcriptional regulator	chromosome	NC_016605
56.4752	106.271	1.88173	0.912063	0.063833	350388	350543	+	PECL_337		hypothetical protein	chromosome	NC_016605
2578.13	1774.35	0.688229	-0.539039	0.0378952	350760	351569	+	PECL_338	pnuC	nicotinamide mononucleotide transporter PnuC family protein	chromosome	NC_016605
2118.11	1310.57	0.618747	-0.692578	0.175638	351811	352290	-	PECL_339		hypothetical protein	chromosome	NC_016605
21210.6	1873.43	0.0883248	-3.50104	1.09418e-52	352680	353657	+	PECL_340		PTS system, mannose-specific IIAB component	chromosome	NC_016605
13531.7	931.68	0.0688519	-3.86036	3.4181e-38	353686	354507	+	PECL_341		PTS system, mannose-specific IIC component	chromosome	NC_016605
14533.1	1404.73	0.0966572	-3.37098	2.49471e-10	354523	355434	+	PECL_342		PTS system, mannose-specific IID component	chromosome	NC_016605
1219.33	713.56	0.585209	-0.772977	0.00994225	355524	355916	+	PECL_343		hypothetical protein	chromosome	NC_016605
2404.37	2602.24	1.08229	0.114092	0.807816	356188	359109	+	PECL_344		Transcriptional regulator	chromosome	NC_016605
2543.74	2062.34	0.81075	-0.302671	0.336848	359158	359565	+	PECL_345		PTS system, mannose/fructose/sorbose family, IIA component domain protein	chromosome	NC_016605
3411.69	2453.94	0.719274	-0.475386	0.0682297	359569	360069	+	PECL_346		PTS system sorbose subIIB component family protein	chromosome	NC_016605
148.241	214.34	1.44589	0.531953	0.119924	360407	360673	+	PECL_347		hypothetical protein	chromosome	NC_016605
1.6288	2.03196	1.24752	0.319064	1	360838	360966	+	PECL_348		hypothetical protein	chromosome	NC_016605
327.409	172.497	0.526856	-0.92452	0.00730592	360972	361295	+	PECL_349		enterocin A Immunity family protein	chromosome	NC_016605
265.811	71.9664	0.270743	-1.88501	2.1996e-06	361422	361622	+	PECL_350		hypothetical protein	chromosome	NC_016605
93.8294	25.1063	0.267574	-1.90199	0.010643	361677	361865	+	PECL_351		putative membrane protein	chromosome	NC_016605
48.8347	20.5618	0.421049	-1.24794	0.129968	361957	362115	+	PECL_352		hypothetical protein	chromosome	NC_016605
10.9871	50.0877	4.55879	2.18865	0.00275585	362272	362391	-	PECL_353		putative membrane protein	chromosome	NC_016605
58.558	263.716	4.50351	2.17105	3.93678e-07	362481	362654	-	PECL_354		hypothetical protein	chromosome	NC_016605
54.3524	264.068	4.85845	2.2805	9.54019e-11	362711	362854	-	PECL_355		hypothetical protein	chromosome	NC_016605
187.056	295.376	1.57908	0.659085	0.100186	363040	365225	+	PECL_356		ABC-type bacteriocin transporter family protein, frameshift	chromosome	NC_016605
117.777	113.805	0.966272	-0.0494981	0.967193	365225	366286	+	PECL_358	mesE	bacteriocin secretion accessory family protein	chromosome	NC_016605
583.506	244.948	0.419787	-1.25227	0.000139593	366414	367181	+	PECL_359		Response regulator of the LytTR family	chromosome	NC_016605
346.303	290.491	0.838835	-0.253541	0.680614	367213	368511	+	PECL_361		accessory gene regulator C	chromosome	NC_016605
24.3137	51.8813	2.13383	1.09344	0.0966134	368512	368634	-	PECL_360		bacteriocin-type signal sequence domain protein	chromosome	NC_016605
83.3458	154.202	1.85015	0.887641	0.0775109	368806	369147	+	PECL_362		hypothetical protein	chromosome	NC_016605
325.534	433.936	1.333	0.414673	0.157331	369189	370415	+	PECL_363		CAAX amino terminal protease family	chromosome	NC_016605
1080.02	1585.62	1.46814	0.553988	0.0157	370549	371520	+	PECL_364	fabH	3-oxoacyl-[acyl-carrier-] synthase III family protein, fabH	chromosome	NC_016605
850.987	760.995	0.894251	-0.161249	0.625953	371530	371901	+	PECL_365	accB	acetyl-CoA carboxylase, biotin carboxyl carrier protein, accB	chromosome	NC_016605
698.867	577.142	0.825826	-0.276091	0.379811	371903	373207	+	PECL_366	accC	acetyl-CoA carboxylase, biotin carboxylase subunit, accC	chromosome	NC_016605
603.765	651.121	1.07843	0.108939	0.942315	373204	374004	+	PECL_367	accD	acetyl-coA carboxylase, carboxyl transferase beta subunit, accD	chromosome	NC_016605
474.605	472.536	0.99564	-0.00630435	0.868402	373976	374761	+	PECL_368	accA	acetyl-coA carboxylase, carboxyl transferase alpha subunit, accA	chromosome	NC_016605
1065.13	635.362	0.596511	-0.745379	0.00698207	374813	375490	+	PECL_369		phosphoglycerate mutase 1 family protein	chromosome	NC_016605
591.069	511.521	0.865418	-0.208531	0.645049	375672	376028	+	PECL_370		hypothetical protein	chromosome	NC_016605
4977.96	14995.1	3.01229	1.59086	1.14203e-12	376494	377882	-	PECL_371		peptidase C1-like family protein	chromosome	NC_016605
1868.36	4794.59	2.5662	1.35964	2.05288e-09	377922	378608	-	PECL_372	rpiA	ribose 5-phosphate isomerase A	chromosome	NC_016605
798.619	1766.56	2.21202	1.14536	6.34337e-06	378608	378931	-	PECL_2024		putative acetyltransferase	chromosome	NC_016605
496.825	472.176	0.950387	-0.0734134	0.716151	379076	379612	+	PECL_375		putative dUTPase	chromosome	NC_016605
2217.27	2354.85	1.06205	0.0868538	0.650006	379698	381068	+	PECL_376	radA	DNA repair protein RadA	chromosome	NC_016605
2351.79	2084.91	0.886522	-0.173772	0.575994	381084	382196	+	PECL_377		PIN domain protein	chromosome	NC_016605
24722.5	9377.31	0.379303	-1.39858	3.9565e-10	382268	383761	+	PECL_378	gltX	glutamyl-tRNA synthetase	chromosome	NC_016605
454.005	892.112	1.96498	0.974518	0.00971254	383954	384466	-	PECL_379		putative membrane protein	chromosome	NC_016605
1491	1537.06	1.0309	0.0438979	0.783034	384484	384939	-	PECL_380	perR	peroxide-responsive repressor perR	chromosome	NC_016605
1349.33	1659.83	1.23011	0.298785	0.246472	385107	386537	+	PECL_381		major Facilitator Superfamily protein	chromosome	NC_016605
772.883	509.841	0.659662	-0.600202	0.0376127	386551	387501	+	PECL_382		Ribonuclease BN-like family protein	chromosome	NC_016605
1334.34	3195.41	2.39475	1.25988	2.69073e-07	387689	388534	-	PECL_383		hypothetical protein	chromosome	NC_016605
768.342	786.226	1.02328	0.0331955	0.821996	388616	389839	-	PECL_384		major facilitator superfamily protein	chromosome	NC_016605
806.84	1343.19	1.66475	0.735307	0.00130076	389836	390300	-	PECL_385		conserved hypothetical protein with ASCH domain	chromosome	NC_016605
424.416	903.501	2.12881	1.09005	1.2244e-05	390433	390690	+	PECL_386		putative membrane protein	chromosome	NC_016605
1418.88	3397.99	2.39485	1.25993	2.52327e-08	390809	391585	-	PECL_387	ptp	protein-tyrosine phosphatase	chromosome	NC_016605
2641.36	3389.25	1.28315	0.359687	0.103115	391598	392419	-	PECL_388		HAD hydrolase, IIB family protein	chromosome	NC_016605
839.595	3470.06	4.13302	2.0472	1.3843e-18	392612	393085	+	PECL_389		putative ribonucleotide reduction protein NrdI	chromosome	NC_016605
1320.7	5259.3	3.98222	1.99357	2.64663e-15	393091	393885	+	PECL_390	ptp3	protein-tyrosine phosphatase	chromosome	NC_016605
1569.46	7774.7	4.95375	2.30852	5.85489e-24	393907	394851	+	PECL_391		prolyl oligopeptidase family protein	chromosome	NC_016605
3294.06	3286.28	0.99764	-0.00340921	0.806809	395239	396624	-	PECL_392		hemolysin-like protein containing CBS domains	chromosome	NC_016605
346.146	271.965	0.785696	-0.347956	0.547136	396771	397900	+	PECL_393		bacterial low temperature requirement A family protein, frameshift	chromosome	NC_016605
3770.98	7574.94	2.00874	1.00629	2.69692e-06	397975	398913	+	PECL_395		aldo/keto reductase family protein	chromosome	NC_016605
121.716	106.983	0.878956	-0.186136	0.644743	398944	399057	+	PECL_396		hypothetical protein	chromosome	NC_016605
54.1848	49.9666	0.922151	-0.116924	0.822849	399065	399196	+	PECL_397		hypothetical protein	chromosome	NC_016605
715.924	865.333	1.20869	0.273448	0.510764	399311	400879	-	PECL_398		H+ antiporter-2 family protein	chromosome	NC_016605
202.041	166.277	0.822986	-0.28106	0.395122	400860	401408	-	PECL_399		transcriptional regulator, PadR-like family	chromosome	NC_016605
5848.29	1760.82	0.301083	-1.73177	3.41069e-14	401574	403031	+	PECL_400		glutamine ABC transporter, permease/substrate-binding protein	chromosome	NC_016605
2343.13	743.911	0.317487	-1.65523	1.71428e-09	403028	403765	+	PECL_401		Glutamine ABC transporter, ATP-binding protein	chromosome	NC_016605
4408.73	1320.78	0.299584	-1.73897	2.48084e-14	403787	404698	+	PECL_402		eamA-like transporter family protein	chromosome	NC_016605
3095.19	1173.75	0.379219	-1.3989	1.64302e-09	404719	405090	+	PECL_403		hypothetical protein	chromosome	NC_016605
636.683	440.736	0.692237	-0.530661	0.226269	405393	407087	+	PECL_405	malL	oligo-1,6-glucosidase	chromosome	NC_016605
2214.46	4872.25	2.2002	1.13763	0.000262228	407205	408038	+	PECL_406		galactose mutarotase related enzyme	chromosome	NC_016605
648.661	1615.61	2.49068	1.31654	7.12714e-08	408314	408940	-	PECL_407		dihydrodipicolinate reductase, family protein	chromosome	NC_016605
751.906	1080.88	1.43753	0.523588	0.0501647	408965	409771	-	PECL_408	thiD	phosphomethylpyrimidine kinase	chromosome	NC_016605
139.613	88.4604	0.633611	-0.65833	0.165503	409911	410249	+	PECL_409		transcriptional regulator, PadR-like family	chromosome	NC_016605
909.375	674.215	0.741404	-0.431668	0.171416	410246	411550	+	PECL_410		hypothetical protein	chromosome	NC_016605
985.784	1726.99	1.7519	0.808918	0.00184892	411623	411946	+	PECL_411		hypothetical protein	chromosome	NC_016605
485.541	607.864	1.25193	0.324156	0.252518	412027	412545	-	PECL_412		putative membrane protein	chromosome	NC_016605
921.688	1285.17	1.39437	0.479613	0.0818252	412737	413900	-	PECL_413		bacterial low temperature requirement A family protein	chromosome	NC_016605
884.539	1116.49	1.26222	0.335968	0.3235	414076	414681	-	PECL_414		nitroreductase family protein	chromosome	NC_016605
761.707	668.826	0.878063	-0.187604	0.554655	414819	416123	+	PECL_416		DNA-repair protein (SOS response UmuC-like protein)	chromosome	NC_016605
317.982	345.82	1.08755	0.121076	0.9307	416116	416502	+	PECL_417		hypothetical protein	chromosome	NC_016605
983.058	1137.32	1.15692	0.210287	0.38763	416536	417339	+	PECL_418		hypothetical protein	chromosome	NC_016605
1990.43	2970.95	1.49261	0.57784	0.0188302	417466	417966	-	PECL_419		phosphatidylethanolamine-binding family protein	chromosome	NC_016605
137.046	175.846	1.28311	0.35965	0.31248	418061	418246	+	PECL_420		putative membrane protein	chromosome	NC_016605
223.295	234.766	1.05137	0.0722723	0.845352	418618	419553	+	PECL_421		ABC transporter, ATPase component	chromosome	NC_016605
320.135	383.735	1.19866	0.261428	0.332436	419543	421153	+	PECL_422		ABC transporter, permease protein	chromosome	NC_016605
473.084	509.826	1.07767	0.10791	0.930828	421169	421810	+	PECL_424		Transcriptional regulator, TetR family	chromosome	NC_016605
1335.75	2011.14	1.50563	0.590366	0.0210094	422123	422878	+	PECL_425	xth	exodeoxyribonuclease III	chromosome	NC_016605
3649.66	5859.03	1.60536	0.682901	0.00392236	422898	424919	+	PECL_426	ligA	DNA ligase, NAD-dependent	chromosome	NC_016605
957.274	1601.35	1.67282	0.742285	0.00506126	424953	425381	-	PECL_427		Conserved membrane protein, GtcA family	chromosome	NC_016605
2300.16	2959.83	1.28679	0.363778	0.143296	425564	426490	+	PECL_428		glycosyl transferase 2 family protein	chromosome	NC_016605
6548.4	4750.46	0.725439	-0.463074	0.0821068	426642	427457	+	PECL_429	tagG	Teichoic acid translocation permease protein TagG	chromosome	NC_016605
13017.9	8203.84	0.630195	-0.666129	0.00557522	427470	428561	+	PECL_430	tagH	teichoic acids export, ATP-binding protein TagH	chromosome	NC_016605
2431.97	3545.44	1.45785	0.54384	0.0209376	428774	430531	+	PECL_431		putative membrane protein	chromosome	NC_016605
2047.77	1903.24	0.929423	-0.105593	0.887516	430659	432425	+	PECL_432		putative membrane protein	chromosome	NC_016605
1871.8	1376.89	0.735595	-0.443017	0.139783	432597	433289	+	PECL_433		Two-component response regulator	chromosome	NC_016605
1859.16	1247.78	0.671152	-0.575288	0.0379584	433353	434666	+	PECL_434		Signal transduction histidine kinase	chromosome	NC_016605
304.113	258.324	0.849436	-0.235424	0.474585	434881	435552	+	PECL_435		PAP2 superfamily protein	chromosome	NC_016605
1975.62	1154.64	0.584442	-0.774869	0.00171096	435555	436496	+	PECL_436		glycosyl transferase 2 family protein	chromosome	NC_016605
3234.5	1524.03	0.471178	-1.08566	6.49551e-06	436503	438479	+	PECL_437		putative membrane protein	chromosome	NC_016605
915.824	953.218	1.04083	0.0577356	0.836058	438765	439520	-	PECL_438		ion channel family protein	chromosome	NC_016605
976.426	1494.82	1.53091	0.61439	0.0402895	439659	440630	+	PECL_439		asparaginase family protein	chromosome	NC_016605
6512.42	7643.5	1.17368	0.23104	0.524951	440683	442596	+	PECL_440	pepO	neutral endopeptidase	chromosome	NC_016605
7118.91	3515.42	0.493814	-1.01796	0.000673846	442741	443694	-	PECL_441		lipoprotein	chromosome	NC_016605
1248.39	671.593	0.537966	-0.894414	0.00166367	443911	445218	+	PECL_442		permease family protein	chromosome	NC_016605
768.45	755.611	0.983292	-0.0243088	0.918327	445341	446150	+	PECL_444		RNase H family protein	chromosome	NC_016605
967.155	780.225	0.806722	-0.309857	0.193835	446147	446656	-	PECL_443		acetyltransferase family protein	chromosome	NC_016605
1205.63	2521.44	2.09138	1.06446	0.00168691	446788	447168	+	PECL_445		hypothetical protein	chromosome	NC_016605
2148.21	2929.79	1.36383	0.44766	0.10705	447198	448427	+	PECL_446		major facilitator superfamily protein	chromosome	NC_016605
5765.52	37057.9	6.42752	2.68426	1.78415e-33	448579	448986	-	PECL_447		hypothetical protein	chromosome	NC_016605
377.744	196.646	0.520582	-0.941803	0.00605814	449135	449515	+	PECL_448		hypothetical protein	chromosome	NC_016605
461.91	542.841	1.17521	0.232919	0.368136	449609	449842	-	PECL_449		hypothetical protein	chromosome	NC_016605
663.999	344.393	0.518665	-0.947124	0.000770452	449905	450735	-	PECL_450		hypothetical protein	chromosome	NC_016605
5328.27	7392.4	1.38739	0.472374	0.124121	451079	453622	+	PECL_451		aldehyde dehydrogenase family protein	chromosome	NC_016605
263.65	304.238	1.15395	0.20658	0.413739	453877	454854	+	PECL_452		glycosyl transferase 2 family protein	chromosome	NC_016605
3691.17	1124.65	0.304687	-1.7146	1.21977e-12	454940	455653	+	PECL_453	nagB	glucosamine-6-phosphate deaminase	chromosome	NC_016605
979.269	991.769	1.01276	0.0182994	0.689928	455875	456327	+	PECL_454		lytTr DNA-binding domain protein	chromosome	NC_016605
1390.14	1914.39	1.37712	0.461654	0.112995	456366	457064	+	PECL_455		hypothetical protein	chromosome	NC_016605
1680.01	3707.41	2.20678	1.14194	4.73805e-06	457238	457453	+	PECL_456		hypothetical protein	chromosome	NC_016605
231.19	2580.81	11.1631	3.48067	3.25982e-05	457689	459551	+	PECL_457	mtlA	PTS system, mannitol-specific IIBC component family protein, mtlA	chromosome	NC_016605
454.228	1671.11	3.67901	1.87932	3.60425e-07	459587	461641	+	PECL_458	mtlR	transcriptional regulator, mannitol operon mtlR	chromosome	NC_016605
47.3734	309.494	6.53308	2.70776	7.05371e-15	461650	462096	+	PECL_459	mtlF	PTS system, mannitol-specific IIA component, mtlF	chromosome	NC_016605
215.239	969.141	4.50262	2.17077	3.64675e-12	462122	463264	+	PECL_460	mtlD	mannitol-1-phosphate 5-dehydrogenase, mtlD	chromosome	NC_016605
2376.17	5191.71	2.1849	1.12757	2.2832e-06	463793	464983	+	PECL_461	ackA	acetate kinase	chromosome	NC_016605
4991.54	10255.3	2.05454	1.03882	1.77517e-05	464997	465974	+	PECL_462	pta	phosphate acetyltransferase	chromosome	NC_016605
44.1947	243.491	5.50952	2.46193	0.000251146	466091	466435	+	PECL_463		truncated resolvase	chromosome	NC_016605
1206.55	888.203	0.736151	-0.441927	0.16803	466829	467281	+	PECL_464		hypothetical protein	chromosome	NC_016605
608.225	675.278	1.11024	0.150877	0.680346	467364	468140	-	PECL_465		Alpha/beta hydrolase family protein	chromosome	NC_016605
3531.83	2532.53	0.717061	-0.479833	0.0319083	468298	469710	+	PECL_466	cysS	cysteine-tRNA ligase	chromosome	NC_016605
1220.8	785.715	0.643606	-0.63575	0.0285613	469703	470116	+	PECL_467		RNase3 domain protein	chromosome	NC_016605
2369.79	1455.75	0.614294	-0.702998	0.00342214	470109	470861	+	PECL_468		RNA 2'-O ribose methyltransferase substrate binding family protein	chromosome	NC_016605
1819.38	1317.34	0.72406	-0.465819	0.0790345	470947	471546	+	PECL_469		RNA polymerase sigma factor, sigma-70 family protein	chromosome	NC_016605
2388.68	5030.19	2.10585	1.0744	0.0579985	471770	471940	+	PECL_470	secE	preprotein translocase, SecE subunit	chromosome	NC_016605
3701.09	2898.32	0.783098	-0.352734	0.282159	472031	472576	+	PECL_471	nusG	transcription termination/antitermination factor NusG	chromosome	NC_016605
39615.9	14542.9	0.367098	-1.44576	1.11334e-10	472712	473137	+	PECL_472	rplK	ribosomal protein L11	chromosome	NC_016605
61047.5	22042.8	0.361076	-1.46962	3.79868e-11	473227	473916	+	PECL_473	rplA	ribosomal protein L1	chromosome	NC_016605
61567.9	16574.9	0.269214	-1.89317	6.21469e-18	474114	474620	+	PECL_474	rplJ	50S ribosomal protein L10	chromosome	NC_016605
22916.5	6183.03	0.269807	-1.89	6.24895e-17	474663	475031	+	PECL_475	rplL	ribosomal protein L7/L12	chromosome	NC_016605
671.354	586.25	0.873236	-0.195557	0.864487	475209	476390	+	PECL_476		hypothetical protein	chromosome	NC_016605
61.7168	51.9986	0.842535	-0.247191	0.639809	476598	477305	+	PECL_477	pyrF	orotidine 5'-phosphate decarboxylase	chromosome	NC_016605
42.6548	9.68305	0.227009	-2.13918	0.0178281	477306	477935	+	PECL_478	pyrE	orotate phosphoribosyltransferase	chromosome	NC_016605
80.3838	26.5366	0.330124	-1.59892	0.00408084	477948	478886	+	PECL_479	pyrB	aspartate carbamoyltransferase	chromosome	NC_016605
171.241	84.6311	0.494221	-1.01677	0.00687548	478886	480169	+	PECL_480	pyrC	dihydroorotase	chromosome	NC_016605
100.502	45.1876	0.449617	-1.15323	0.0402995	480166	481233	+	PECL_481	carA	carbamoyl-phosphate synthase, small subunit	chromosome	NC_016605
359.275	247.094	0.687756	-0.540032	0.139784	481248	484415	+	PECL_482	carB	carbamoyl-phosphate synthase, large subunit	chromosome	NC_016605
183.611	146.555	0.798183	-0.325208	0.406699	484432	485346	+	PECL_483	pyrD	dihydroorotate dehydrogenase B (NAD(+)), catalytic subunit	chromosome	NC_016605
176.049	327.544	1.86052	0.895707	0.0050986	485367	485822	+	PECL_484		flavodoxin family protein	chromosome	NC_016605
5115.44	4782.49	0.934913	-0.0970963	0.811329	485926	488475	+	PECL_485		hypothetical protein	chromosome	NC_016605
760.72	342.482	0.450208	-1.15134	3.43877e-05	488651	490069	-	PECL_486		H+ antiporter-2 family protein	chromosome	NC_016605
581.423	255.1	0.438752	-1.18852	7.109e-05	490240	490824	+	PECL_487		Transcriptional regulator, TetR family	chromosome	NC_016605
1532.69	1276.83	0.833063	-0.263502	0.472524	490889	492349	+	PECL_488		hypothetical protein	chromosome	NC_016605
3120.74	1776.75	0.569336	-0.812648	0.00143259	493606	494562	-	PECL_489	nrdF	ribonucleoside-diphosphate reductase, beta subunit	chromosome	NC_016605
6243.76	4383.94	0.702132	-0.510186	0.0501412	494575	496740	-	PECL_490	nrdE	ribonucleoside-diphosphate reductase, alpha subunit	chromosome	NC_016605
1826.26	2080.89	1.13943	0.188314	0.303459	496844	497074	-	PECL_491	nrdH	glutaredoxin-like protein nrdH	chromosome	NC_016605
88.7253	148.712	1.67609	0.745101	0.0476126	497442	497975	+	PECL_492		transposase family protein	chromosome	NC_016605
151.735	249.591	1.64491	0.718012	0.15527	498254	498871	+	PECL_493		transposase	chromosome	NC_016605
110.354	59.4113	0.53837	-0.89333	0.0700074	498897	499418	+	PECL_494		methyltransferase small domain family protein	chromosome	NC_016605
93.9767	62.2795	0.662712	-0.593546	0.250537	499415	499900	+	PECL_495		cytidine and deoxycytidylate deaminase zinc-binding region family protein	chromosome	NC_016605
205.911	402.855	1.95645	0.968242	0.00141757	499951	500037	+	PECL_2057		bacterial small signal recognition particle RNA	chromosome	NC_016605
6889.74	6917.42	1.00402	0.00578441	0.989471	500150	501892	+	PECL_496	dnaX	DNA polymerase III, subunit gamma and tau	chromosome	NC_016605
2387.33	2175.4	0.911227	-0.134118	0.690189	501885	502220	+	PECL_497		hypothetical protein	chromosome	NC_016605
704.68	785.114	1.11414	0.155934	0.881036	502361	502960	+	PECL_498	recR	recombination protein RecR	chromosome	NC_016605
2324.56	2188.4	0.941426	-0.0870805	0.690189	503131	503775	+	PECL_499	tmk	thymidylate kinase	chromosome	NC_016605
1366.03	1220.87	0.893731	-0.162087	0.607632	503782	504117	+	PECL_500		hypothetical protein	chromosome	NC_016605
3861.5	3690.56	0.955731	-0.0653233	0.811046	504136	505116	+	PECL_501	holB	DNA polymerase III, delta' subunit	chromosome	NC_016605
1333.69	1168.37	0.876039	-0.190933	0.402752	505130	505474	+	PECL_502		hypothetical protein	chromosome	NC_016605
3178.65	2582.72	0.81252	-0.299525	0.207429	505483	506355	+	PECL_503	rsmI	ribosomal RNA small subunit methyltransferase I	chromosome	NC_016605
3481.43	2595.08	0.745406	-0.423901	0.0793482	506374	507126	+	PECL_504	fat	oleoyl-[acyl-carrier protein] thioesterase	chromosome	NC_016605
8043.26	6111.85	0.759872	-0.396172	0.105412	507181	508176	+	PECL_505	galE	UDP-glucose 4-epimerase	chromosome	NC_016605
2357.29	2882.28	1.22271	0.290078	0.180916	508472	509200	+	PECL_506		glycoprotease family protein	chromosome	NC_016605
2150.75	2349.93	1.09261	0.127781	0.579094	509181	509777	+	PECL_507	rimI	ribosomal-protein-alanine acetyltransferase	chromosome	NC_016605
3630.95	4291.58	1.18194	0.241162	0.410945	509764	510804	+	PECL_508		metallohydrolase, glycoprotease/Kae1 family protein	chromosome	NC_016605
3657.76	3426.2	0.936694	-0.0943504	0.877929	510814	511791	+	PECL_509		beta-lactamase family protein	chromosome	NC_016605
568.739	564.133	0.991901	-0.0117318	0.729726	511897	512553	-	PECL_510		CAAX amino terminal protease self- immunity family protein	chromosome	NC_016605
7235.66	6934.47	0.958375	-0.0613375	0.832678	512737	513021	+	PECL_511	groS	10 kDa chaperonin	chromosome	NC_016605
32530.4	41816	1.28544	0.362266	0.18233	513048	514667	+	PECL_512	groL	chaperonin GroL	chromosome	NC_016605
7814.74	4401.61	0.563245	-0.828165	0.00048707	514945	516777	+	PECL_513		amino acid/polyamine/organocation transporter, APC superfamily	chromosome	NC_016605
3952.19	4254.41	1.07647	0.106307	0.494678	517130	518335	+	PECL_515		glycosyl transferase 4 family protein	chromosome	NC_016605
439.66	299.096	0.68029	-0.555778	0.119104	518769	519401	-	PECL_516		hypothetical protein	chromosome	NC_016605
158.379	164.729	1.0401	0.0567154	0.806883	519440	520759	+	PECL_517		ComF operon protein A	chromosome	NC_016605
166.74	135.672	0.813675	-0.297476	0.31743	520799	521428	+	PECL_518		ComF operon protein C	chromosome	NC_016605
6183.47	12771.2	2.06537	1.0464	1.04936e-06	521579	522145	+	PECL_519		Sigma 54 modulation protein / S30EA ribosomal protein	chromosome	NC_016605
12087.7	10426.5	0.86257	-0.213287	0.486136	522356	524716	+	PECL_520	secA	preprotein translocase, SecA subunit	chromosome	NC_016605
912.151	1075.85	1.17947	0.238134	0.482344	524925	525923	+	PECL_521	prfB	peptide chain release factor 2	chromosome	NC_016605
674.859	665.012	0.985409	-0.0212057	0.946745	525935	526633	+	PECL_522	phoP	alkaline phosphatase synthesis transcriptional regulatory protein phoP	chromosome	NC_016605
2081.1	1718.28	0.825662	-0.276376	0.363409	526614	527996	+	PECL_523	phoR	Phosphate regulon sensor histidine kinase protein PhoR	chromosome	NC_016605
289.385	1830.38	6.32505	2.66108	8.99037e-25	528264	529142	+	PECL_524	pstS	Phosphate ABC transporter, substrate-binding protein, PstS	chromosome	NC_016605
238.705	1224.77	5.1309	2.35921	2.1225e-08	529149	530069	+	PECL_525	pstC	phosphate ABC transporter, permease protein PstC	chromosome	NC_016605
250.195	1128.16	4.50913	2.17285	0.00155069	530066	530953	+	PECL_526	pstA	phosphate ABC transporter, permease protein PstA	chromosome	NC_016605
262.723	1135.58	4.32237	2.11182	0.000318464	530967	531767	+	PECL_527	pstB	phosphate ABC transporter, ATP-binding protein, PstB1	chromosome	NC_016605
439.571	1413.99	3.21675	1.6856	0.000217319	531785	532540	+	PECL_528	pstB	phosphate ABC transporter, ATP-binding protein, PstB2	chromosome	NC_016605
515.365	1254.79	2.43476	1.28378	3.83792e-06	532561	533229	+	PECL_529	phoU	phosphate transport system regulatory protein PhoU	chromosome	NC_016605
906.041	2486.69	2.74457	1.45658	1.23639e-09	533630	533947	+	PECL_530		Stress-responsive transcription regulator (Putative), pspC domain protein	chromosome	NC_016605
1059.35	2750	2.59594	1.37626	3.02445e-08	533959	534318	+	PECL_2045		membrane protein	chromosome	NC_016605
2087.08	8301.16	3.97741	1.99183	3.62889e-17	534336	535274	+	PECL_532	hprK	HPr(Ser) kinase/phosphatase	chromosome	NC_016605
1766.94	5154.38	2.91712	1.54455	2.66478e-10	535286	536125	+	PECL_533	lgt	prolipoprotein diacylglyceryl transferase	chromosome	NC_016605
6200.99	7234.44	1.16666	0.222382	0.554407	536180	537190	+	PECL_534	gpsA	glycerol-3-phosphate dehydrogenase [NAD(P)+], gpsA	chromosome	NC_016605
6917.42	7235.27	1.04595	0.0648125	0.854292	537221	538105	+	PECL_535	galU	UTP-glucose-1-phosphate uridylyltransferase	chromosome	NC_016605
4451.47	3592.1	0.806946	-0.309456	0.27243	538310	539248	+	PECL_536	trxB	thioredoxin-disulfide reductase	chromosome	NC_016605
1008.43	3003.59	2.97848	1.57458	4.79839e-11	539392	540666	+	PECL_537		amino acid permease family protein	chromosome	NC_016605
6537.4	12446	1.90382	0.928897	8.12702e-05	540779	542503	+	PECL_538		phosphoglucomutase/phosphomannomutase	chromosome	NC_016605
1795.45	6575.5	3.66231	1.87275	3.41839e-15	542824	544827	+	PECL_539	uvrB	excinuclease ABC subunit B	chromosome	NC_016605
3226.28	9447.67	2.92835	1.55009	7.87e-11	544838	547687	+	PECL_540	uvrA	excinuclease ABC subunit A	chromosome	NC_016605
2057.82	2075.77	1.00872	0.0125279	0.843086	547832	548719	+	PECL_541		Uncharacterized P-loop ATPase protein UPF0042	chromosome	NC_016605
3028.11	2553.43	0.843241	-0.245983	0.205766	548722	549711	+	PECL_542		hypothetical protein	chromosome	NC_016605
3007.27	2113.34	0.702742	-0.508933	0.035617	549728	550657	+	PECL_543	whiA	Putative sporulation transcription regulator whiA	chromosome	NC_016605
14120	5675.15	0.401923	-1.31501	0.000103228	550819	551415	-	PECL_544	clpP	ATP-dependent Clp protease, proteolytic subunit ClpP	chromosome	NC_016605
2122.85	3446.32	1.62344	0.699054	0.00476235	551827	553152	+	PECL_546	rpoN	RNA polymerase sigma-54 factor	chromosome	NC_016605
25358.9	22495.3	0.887078	-0.172867	0.553394	553316	554344	+	PECL_547	cggR	central glycolytic gene regulator	chromosome	NC_016605
340845	194824	0.571592	-0.806942	0.000776556	554410	555432	+	PECL_548	gap	glyceraldehyde-3-phosphate dehydrogenase, type I	chromosome	NC_016605
48104.1	28664.8	0.59589	-0.746883	0.0370437	555551	556753	+	PECL_549	pgk	phosphoglycerate kinase	chromosome	NC_016605
22437.1	9479.15	0.422477	-1.24305	5.84139e-08	556835	557590	+	PECL_550	tpiA	triose-phosphate isomerase	chromosome	NC_016605
79609.1	67261	0.844891	-0.243163	0.389833	557656	558978	+	PECL_551	eno	enolase	chromosome	NC_016605
1524.21	888.082	0.582652	-0.779294	0.00487729	559105	559722	+	PECL_553		hypothetical protein	chromosome	NC_016605
3964.73	2796.28	0.70529	-0.503712	0.15401	559808	560044	+	PECL_554	secG	preprotein translocase, SecG subunit	chromosome	NC_016605
13175.3	8159.35	0.61929	-0.691312	0.00640372	560114	562477	+	PECL_555	rnr	ribonuclease R	chromosome	NC_016605
3154.41	1190.76	0.37749	-1.40549	9.5361e-09	562498	562971	+	PECL_556	smpB	ssrA-binding protein	chromosome	NC_016605
339.078	465.263	1.37214	0.456428	0.0804668	563024	564379	-	PECL_557	gntT	high-affinity gluconate transporter	chromosome	NC_016605
637.217	620.517	0.973793	-0.0383132	0.751217	564381	565916	-	PECL_558		carbohydrate kinase, FGGY family	chromosome	NC_016605
1137.92	318.333	0.279751	-1.83778	0.026634	565922	566818	-	PECL_559	gnd	6-phosphogluconate dehydrogenase	chromosome	NC_016605
650.809	185.643	0.285249	-1.80971	3.20844e-05	566932	567780	+	PECL_560		helix-turn-helix domain, rpiR family protein	chromosome	NC_016605
2021.86	911.599	0.450871	-1.14921	9.8467e-07	567912	569330	-	PECL_561		amino acid permease family protein	chromosome	NC_016605
1340.86	1570.5	1.17126	0.228065	0.498079	569822	570385	-	PECL_562		acetyltransferase family protein	chromosome	NC_016605
1119.55	1439.11	1.28544	0.362259	0.301493	570388	570942	-	PECL_563		hypothetical protein	chromosome	NC_016605
1853.13	2341.81	1.26371	0.337664	0.15934	570962	571834	-	PECL_564		hydrolase, haloacid dehalogenase-like protein	chromosome	NC_016605
600.684	1002.56	1.66904	0.739017	0.0131795	571946	572635	+	PECL_565	ung	uracil-DNA glycosylase	chromosome	NC_016605
440.439	849.558	1.92889	0.94777	0.00122436	572640	573110	+	PECL_566		hypothetical protein	chromosome	NC_016605
322.149	967.59	3.00355	1.58667	1.4083e-06	573103	573594	+	PECL_568		acetyltransferase, GNAT family	chromosome	NC_016605
773.31	2174.58	2.81204	1.49162	8.02932e-10	573587	574123	-	PECL_567		exonuclease, DNA polymerase III, epsilon subunit family protein	chromosome	NC_016605
1071.04	1665.75	1.55526	0.637159	0.0310833	574201	575112	+	PECL_569		oxidoreductase, NAD-binding Rossmann fold family protein	chromosome	NC_016605
2007.15	2016.51	1.00466	0.0067131	0.978207	575145	576044	+	PECL_570	murB	UDP-N-acetylenolpyruvoylglucosamine reductase	chromosome	NC_016605
2757.45	2331.07	0.845372	-0.242341	0.482566	576289	577140	+	PECL_571		disA bacterial checkpoint controller nucleotide-binding family protein	chromosome	NC_016605
3268.85	2348.72	0.718515	-0.476911	0.0507645	577137	577934	+	PECL_572		conserved hypothetical protein (YbbR-like)	chromosome	NC_016605
8638.76	5864.76	0.678889	-0.558752	0.0188067	577963	579324	+	PECL_573	glmM	phosphoglucosamine mutase	chromosome	NC_016605
52230.9	15584.9	0.298384	-1.74476	3.25438e-15	579533	581347	+	PECL_574	glmS	glutamine-fructose-6-phosphate transaminase	chromosome	NC_016605
507.505	221.749	0.436939	-1.1945	0.000113909	581607	581921	+	PECL_575		hypothetical protein	chromosome	NC_016605
1053.66	2086.34	1.98009	0.985563	7.06998e-05	581999	582379	+	PECL_576		hypothetical protein	chromosome	NC_016605
525.137	597.939	1.13863	0.187304	0.576525	582577	582906	+	PECL_577		Transcriptional regulator, ArsR family	chromosome	NC_016605
3508.22	4680.28	1.33409	0.415857	0.0792875	582918	584594	+	PECL_578		67 kDa myosin-cross-reactive antigen like family protein	chromosome	NC_016605
415.811	552.88	1.32964	0.411039	0.152817	584726	585571	-	PECL_579		polysaccharide deacetylase family protein	chromosome	NC_016605
164.954	165.913	1.00582	0.00836927	0.732107	585960	587084	+	PECL_580		diguanylate cyclase domain protein	chromosome	NC_016605
136.632	155.038	1.13471	0.182329	0.887516	587068	587832	+	PECL_581		Diguanylate cyclase/phosphodiesterase	chromosome	NC_016605
1106.45	2956.94	2.67245	1.41816	4.93727e-09	587893	588849	+	PECL_582		D-isomer specific 2-hydroxyacid dehydrogenase, NAD binding domain protein	chromosome	NC_016605
939.248	998.145	1.06271	0.0877425	0.910955	589005	589817	-	PECL_583		licD family protein	chromosome	NC_016605
1236.6	2755.61	2.22838	1.15599	3.93588e-06	589947	590096	+	PECL_584		hypothetical protein	chromosome	NC_016605
35578.3	402992	11.3269	3.50168	1.51743e-05	590129	590500	+	PECL_2056	ssrA	transfer messenger RNA ssrA	chromosome	NC_016605
995.407	520.145	0.522545	-0.936373	0.00306111	590634	591785	-	PECL_585		phage integrase family protein	chromosome	NC_016605
3017.5	1067.85	0.353885	-1.49865	2.21951e-10	591985	592803	-	PECL_586		helix-turn-helix family protein	chromosome	NC_016605
49.7625	34.1877	0.687017	-0.541582	0.402752	593146	593415	+	PECL_587		hypothetical protein	chromosome	NC_016605
57.8869	56.1874	0.970641	-0.042991	0.858389	593860	594723	+	PECL_589		Bifunctional DNA primase/polymerase, phage related protein	chromosome	NC_016605
189.83	231.19	1.21788	0.28437	0.489772	594704	596242	+	PECL_590		phage/plasmid primase, P4 family, C-terminal domain protein	chromosome	NC_016605
52.4374	29.0491	0.553977	-0.852101	0.306978	596756	597118	+	PECL_591		phage transcriptional regulator, ArpU family protein	chromosome	NC_016605
41.4898	12.6723	0.305433	-1.71107	0.264366	597134	597343	+	PECL_592		hypothetical protein	chromosome	NC_016605
51.5194	18.7682	0.364295	-1.45682	0.0630916	597357	597545	+	PECL_593		hypothetical protein	chromosome	NC_016605
21.836	11.715	0.536501	-0.898348	0.448976	597683	597889	+	PECL_594		phage head-tail joining family protein	chromosome	NC_016605
44.8266	18.4088	0.410666	-1.28396	0.0895218	597889	598266	+	PECL_595		HNH endonuclease family protein, phage-related protein	chromosome	NC_016605
47.334	38.6073	0.815636	-0.294002	0.457967	598492	598926	+	PECL_596		phage terminase, small subunit, P27 family	chromosome	NC_016605
174.085	85.229	0.489583	-1.03038	0.00581644	598923	600632	+	PECL_597		phage Terminase family protein	chromosome	NC_016605
11.1745	3.22768	0.288844	-1.79164	0.447389	600607	600783	+	PECL_598		putative membrane protein	chromosome	NC_016605
140.541	97.8975	0.696575	-0.52165	0.108531	600787	601923	+	PECL_599		prophage Lp3 protein 17, portal protein	chromosome	NC_016605
362.976	235.609	0.649105	-0.623477	0.0412503	601898	603409	+	PECL_601		phage prohead protease, HK97 family	chromosome	NC_016605
31.4113	34.9028	1.11116	0.152062	0.919704	603409	603678	+	PECL_602		phage gp6-like head-tail connector family protein	chromosome	NC_016605
3890.02	2307.9	0.593286	-0.753201	0.0170957	603906	604151	+	PECL_2046		hypothetical protein	chromosome	NC_016605
2625.47	735.31	0.280068	-1.83615	1.84436e-13	604845	606956	-	PECL_603		putative membrane protein	chromosome	NC_016605
89.9298	87.6204	0.97432	-0.0375328	0.836058	607292	607432	+	PECL_604		merR regulatory family protein, truncated	chromosome	NC_016605
175.397	191.141	1.08976	0.12401	0.87583	607471	607701	+	PECL_605		hypothetical protein	chromosome	NC_016605
2455.26	1073.74	0.437321	-1.19324	3.24229e-06	607887	608807	+	PECL_606		ubiA prenyltransferase family protein	chromosome	NC_016605
6459.81	15290.6	2.36704	1.24309	1.2705e-07	608868	610049	-	PECL_607	bdhA	NADH-dependent butanol dehydrogenase A	chromosome	NC_016605
924.086	1969.07	2.13083	1.09142	0.149675	610847	611503	+	PECL_608		ABC transporter, ATP-binding protein	chromosome	NC_016605
1231.25	3649.83	2.96433	1.5677	0.040444	611496	612266	+	PECL_609		Putative membrane protein	chromosome	NC_016605
17302.6	179865	10.3952	3.37785	2.92337e-14	612494	613210	+	PECL_610		lysM domain protein	chromosome	NC_016605
1217.88	2009.02	1.6496	0.722119	0.00200428	613431	614156	+	PECL_611		Two-component response regulator	chromosome	NC_016605
2969.2	3148.31	1.06032	0.0845019	0.822849	614160	615593	+	PECL_612		Two-component system, sensor histidine kinase	chromosome	NC_016605
1561.71	1874.8	1.20048	0.263609	0.467412	615796	616965	+	PECL_613	dhaT	1,3-propanediol dehydrogenase	chromosome	NC_016605
0.779856	4.30231	5.5168	2.46383	0.854292	617319	617441	-	PECL_614		putative membrane protein	chromosome	NC_016605
62759	38047.9	0.606253	-0.722007	0.00367241	617472	618332	-	PECL_615	fba	fructose-1,6-bisphosphate aldolase, class II	chromosome	NC_016605
3156.67	1177.01	0.372864	-1.42328	5.77943e-09	618631	619500	+	PECL_616		sugar transport family protein	chromosome	NC_016605
1726.72	2533.42	1.46718	0.553051	0.0261727	620290	622656	+	PECL_617	secA	Protein translocase subunit secA	chromosome	NC_016605
990.681	1849.38	1.86678	0.90055	0.000865136	622656	623894	+	PECL_618	secY	Preprotein translocase subunit secY	chromosome	NC_016605
1620.83	2179.19	1.34449	0.427059	0.149424	623911	625533	+	PECL_619	asp1	accessory Sec system protein Asp1	chromosome	NC_016605
1736.27	2593.89	1.49394	0.579126	0.027785	625517	627103	+	PECL_620	asp2	accessory Sec system protein Asp2	chromosome	NC_016605
898.529	1111.36	1.23687	0.306693	0.299537	627229	627873	+	PECL_621	asp3	accessory Sec system protein Asp3	chromosome	NC_016605
2044.44	2550.76	1.24766	0.319221	0.212502	627873	629324	+	PECL_622		glycosyl transferases group 1 family protein	chromosome	NC_016605
1724.48	1753.9	1.01706	0.0243996	0.937468	629305	630159	+	PECL_623		hypothetical protein	chromosome	NC_016605
344.201	432.241	1.25578	0.328585	0.58064	630267	633164	-	PECL_624		kxYKxGKxW signal peptide domain protein	chromosome	NC_016605
503.242	1039.88	2.06636	1.04709	9.15828e-05	633514	638970	+	PECL_626		putative cell-wall-anchored protein (LPXTG motif)	chromosome	NC_016605
249.444	257.359	1.03173	0.0450677	0.83279	638951	640813	+	PECL_627		hypothetical protein	chromosome	NC_016605
33222	48073.9	1.44705	0.533117	0.0139513	640971	642320	+	PECL_628	pgi	glucose-6-phosphate isomerase	chromosome	NC_016605
1945.95	2204.35	1.13279	0.179879	0.417257	642531	644693	+	PECL_629	nrdD	anaerobic ribonucleoside-triphosphate reductase	chromosome	NC_016605
588.048	680.557	1.15731	0.210781	0.354235	644693	645286	+	PECL_630	nrdG	anaerobic ribonucleoside-triphosphate reductase activating protein	chromosome	NC_016605
1094.43	2456.46	2.24451	1.1664	0.382849	645418	647205	+	PECL_631	cadA	cadmium-translocating P-type ATPase	chromosome	NC_016605
69.0516	79.3753	1.14951	0.201014	0.727217	647709	648260	+	PECL_634		LPXTG-motif cell wall anchor domain protein	chromosome	NC_016605
3217.63	2579.09	0.80155	-0.319135	0.245354	648650	650488	+	PECL_635		hypothetical protein	chromosome	NC_016605
54.4517	246.382	4.52478	2.17785	1.98741e-06	650685	650816	-	PECL_636		hypothetical protein	chromosome	NC_016605
407.192	1955.93	4.80345	2.26407	8.82431e-20	651010	652380	-	PECL_637		succinate-semialdehyde dehydrogenase (NADP+)	chromosome	NC_016605
13053	58919.1	4.51383	2.17435	1.23602e-22	652753	654231	+	PECL_638		Mn2+/Fe2+ transporter, NRAMP family	chromosome	NC_016605
2696.16	17703.4	6.56615	2.71505	8.1057e-33	654215	654646	+	PECL_639		hypothetical protein	chromosome	NC_016605
164.351	340.927	2.07438	1.05268	0.00148696	654885	655850	+	PECL_640		transposase	chromosome	NC_016605
320.845	638.086	1.98877	0.991875	0.00337615	655907	656938	+	PECL_641		hypothetical protein	chromosome	NC_016605
128.932	249.122	1.93219	0.950237	0.00845962	656952	657320	+	PECL_642		conserved hypothetical family protein	chromosome	NC_016605
503.183	540.207	1.07358	0.10243	0.708936	657417	657890	-	PECL_643		transcription elongation factor, GreA/GreB, C-term family protein	chromosome	NC_016605
224.766	281.156	1.25089	0.322949	0.445845	657902	658231	-	PECL_644		hypothetical protein	chromosome	NC_016605
43.6224	48.2941	1.1071	0.146779	0.864487	658398	659054	+	PECL_645		Transcriptional regulator, TetR family	chromosome	NC_016605
123.829	223.183	1.80235	0.849883	0.0180706	659059	660798	+	PECL_646		ABC transporter, ATP-binding/permease protein	chromosome	NC_016605
321.931	467.409	1.45189	0.537931	0.0603609	660798	662636	+	PECL_647		ABC-type multidrug transport system, ATPase and permease component	chromosome	NC_016605
173.7	526.566	3.03147	1.60002	2.98577e-07	662858	663823	+	PECL_649		beta-lactamase family protein	chromosome	NC_016605
4033.08	8998.76	2.23124	1.15784	1.6856e-07	663897	664862	+	PECL_650	manA	mannose-6-phosphate isomerase, class I	chromosome	NC_016605
3046.05	2041.51	0.670215	-0.577303	0.0207489	665042	666583	+	PECL_651		Glycosyl transferase, group 1	chromosome	NC_016605
2999.31	2107.88	0.702788	-0.508838	0.0616194	666595	668106	+	PECL_652		Glycosyl transferase, group 1	chromosome	NC_016605
3634.23	6405.02	1.76242	0.817554	0.000397991	668251	668955	-	PECL_653		cobB/CobQ-like glutamine amidotransferase domain protein	chromosome	NC_016605
3366.36	4484.65	1.3322	0.413808	0.0472415	668955	670304	-	PECL_654		mur ligase middle domain protein	chromosome	NC_016605
1905.44	2166.68	1.13711	0.185368	0.436423	670476	671060	+	PECL_655		thymidine kinase family protein	chromosome	NC_016605
5050.22	4639.48	0.918669	-0.122384	0.655336	671065	672147	+	PECL_656	prfA	peptide chain release factor 1	chromosome	NC_016605
873.632	1001.36	1.1462	0.196859	0.776363	672140	672982	+	PECL_657	prmC	protein-(glutamine-N5) methyltransferase, release factor-specific	chromosome	NC_016605
940.591	1191.79	1.26707	0.341495	0.33323	672999	674015	+	PECL_658		hypothetical protein	chromosome	NC_016605
5844.39	10031.3	1.71639	0.779378	0.00144956	674033	675262	+	PECL_659		serine hydroxymethyltransferase family protein	chromosome	NC_016605
10680.8	8775.55	0.82162	-0.283457	0.338711	675328	675957	+	PECL_660	upp	uracil phosphoribosyltransferase	chromosome	NC_016605
18973.6	53031.8	2.79503	1.48287	1.27087e-09	676438	677157	+	PECL_661	atpB	ATP synthase F0, A subunit	chromosome	NC_016605
2805.27	8478.24	3.02226	1.59563	3.3693e-12	677187	677399	+	PECL_662	atpE	ATP synthase F0, C subunit	chromosome	NC_016605
8936.4	24856.7	2.78151	1.47587	7.40503e-09	677441	677959	+	PECL_663	atpF	ATP synthase F0, B subunit	chromosome	NC_016605
9961.69	27601.4	2.77076	1.47028	3.70762e-10	677946	678488	+	PECL_664	atpH	ATP synthase F1, delta subunit	chromosome	NC_016605
23612.8	71221.2	3.01621	1.59274	2.37578e-12	678518	680041	+	PECL_665	atpA	ATP synthase F1, alpha subunit	chromosome	NC_016605
21663	55937	2.58214	1.36857	3.28481e-09	680081	681013	+	PECL_666	atpG	ATP synthase F1, gamma subunit	chromosome	NC_016605
28761.2	76561.2	2.66196	1.41249	4.80205e-10	681040	682452	+	PECL_667	atpD	ATP synthase F1, beta subunit	chromosome	NC_016605
7829.8	24611.8	3.14335	1.6523	3.18219e-08	682466	682885	+	PECL_668	atpC	ATP synthase F1, epsilon subunit	chromosome	NC_016605
412.61	414.316	1.00414	0.00595362	0.869185	683107	683331	+	PECL_669		hypothetical protein	chromosome	NC_016605
828.005	757.033	0.914286	-0.129282	0.540619	683341	683598	+	PECL_670		hypothetical protein	chromosome	NC_016605
579.676	426.281	0.735378	-0.443442	0.153966	683607	683828	+	PECL_671		hypothetical protein	chromosome	NC_016605
3991.7	3234.79	0.810378	-0.303333	0.288194	683838	685040	+	PECL_672		cell cycle family protein	chromosome	NC_016605
1474.08	2146.86	1.45641	0.542416	0.0165747	685390	686427	+	PECL_673	metN2	methionine import ATP-binding protein MetN 2	chromosome	NC_016605
936.939	1225.21	1.30767	0.387002	0.0907086	686414	687103	+	PECL_674	metI	methionine import system permease protein metI	chromosome	NC_016605
2014.95	1798.88	0.892765	-0.163648	0.733711	687121	687933	+	PECL_675		D-methionine ABC transporter, substrate-binding protein	chromosome	NC_016605
937.795	738.152	0.787114	-0.345356	0.185423	688140	689216	+	PECL_676		endonuclease/Exonuclease/phosphatase family protein	chromosome	NC_016605
904.636	666.42	0.736672	-0.440906	0.178866	689305	689670	+	PECL_677		Transcriptional regulator, GntR family	chromosome	NC_016605
1690.63	2053.81	1.21482	0.280742	0.328565	689670	690536	+	PECL_678		ABC transporter family protein	chromosome	NC_016605
1336.11	1204.84	0.901751	-0.1492	0.58511	690529	691314	+	PECL_679		putative membrane protein	chromosome	NC_016605
2130.01	1903.08	0.893461	-0.162524	0.576525	691316	692080	+	PECL_680		hypothetical protein	chromosome	NC_016605
2381.79	1598.39	0.671089	-0.575424	0.0319083	692354	693784	-	PECL_681		amino acid permease family protein	chromosome	NC_016605
1309.26	3244.59	2.47819	1.30929	2.47453e-08	693943	694914	+	PECL_682		hypothetical protein	chromosome	NC_016605
1683.77	5168.33	3.06949	1.618	5.44364e-12	694928	695899	+	PECL_683		zinc-binding alcohol dehydrogenase family protein	chromosome	NC_016605
10886.8	3912.53	0.359383	-1.47641	0.00546256	696073	697128	+	PECL_684		D-alanine--D-alanine ligase family protein	chromosome	NC_016605
62.4178	81.8878	1.31193	0.39169	0.366088	697259	697813	+	PECL_685		methyladenine glycosylase family protein	chromosome	NC_016605
3358.47	4855.92	1.44587	0.531942	0.018247	697975	698433	-	PECL_686		universal stress family protein	chromosome	NC_016605
3974.12	253304	63.7383	5.99409	0.00154861	698797	698985	+	PECL_2060		putative ncRNA between PECL_686 & PECL_687	chromosome	NC_016605
1374.31	1846.88	1.34386	0.426385	0.133599	699052	700326	-	PECL_687		AAA family ATPase	chromosome	NC_016605
45311.1	19426	0.428725	-1.22187	0.0217439	700440	701048	-	PECL_688	rpsD	ribosomal protein S4	chromosome	NC_016605
2175.65	2491.67	1.14525	0.195665	0.579094	701243	701713	-	PECL_689	yebR	GAF domain protein	chromosome	NC_016605
11461.5	6534.21	0.5701	-0.810712	0.00060097	701904	703613	+	PECL_690	ezrA	Septation ring formation regulator EzrA	chromosome	NC_016605
4718.04	5623.22	1.19185	0.253208	0.432842	703823	704977	+	PECL_691		aminotransferase class-V family protein	chromosome	NC_016605
6756.35	9171.94	1.35753	0.440983	0.114593	704986	706203	+	PECL_692	thiI	thiamine biosynthesis/tRNA modification protein ThiI	chromosome	NC_016605
4571.33	8927.12	1.95285	0.965581	4.49686e-05	706281	706778	+	PECL_693		ahpC/TSA family protein	chromosome	NC_016605
20835.5	5539.92	0.265889	-1.9111	5.82925e-18	707078	709744	+	PECL_694	valS	valine--tRNA ligase	chromosome	NC_016605
744.196	578.584	0.777462	-0.363156	0.299537	710006	711280	+	PECL_695	folC	bifunctional Dihydrofolate synthase/tetrahydrofolylpolyglutamate synthase protein FolC	chromosome	NC_016605
433.469	278.765	0.643103	-0.636878	0.0364249	711317	711985	+	PECL_696		DNA repair RadC family protein	chromosome	NC_016605
3220.11	3220.82	1.00022	0.00031565	0.854292	712069	712914	+	PECL_697	mreC	rod shape-determining protein MreC	chromosome	NC_016605
2027.13	1965.53	0.96961	-0.0445232	0.910374	712925	713470	+	PECL_698	mreD	rod shape-determining protein MreD	chromosome	NC_016605
718.402	131.018	0.182374	-2.45502	3.12423e-16	713787	714437	+	PECL_699		amino ABC transporter, permease , 3-TM region, His/Glu/Gln/Arg/opine family domain protein	chromosome	NC_016605
761.639	265.612	0.348738	-1.51979	1.59074e-08	714449	715102	+	PECL_700		ABC transporter, ATPase component	chromosome	NC_016605
1327.93	339.974	0.256018	-1.96568	5.30024e-14	715086	715907	+	PECL_701		polar amino acid ABC uptake transporter substrate binding protein	chromosome	NC_016605
406.392	530.028	1.30423	0.383198	0.346578	715995	717422	+	PECL_702	cls	cardiolipin synthase	chromosome	NC_016605
2141.54	1039.51	0.485405	-1.04274	1.45345e-05	717487	718752	+	PECL_703		Zn-dependent peptidase	chromosome	NC_016605
1943.65	1124.5	0.578551	-0.789483	0.000877832	718745	720016	+	PECL_705		peptidase M16 inactive domain protein	chromosome	NC_016605
896.338	552.524	0.616424	-0.698006	0.0167644	720025	720747	+	PECL_706		short chain dehydrogenase family protein	chromosome	NC_016605
1762.49	2290.75	1.29973	0.378208	0.147581	720897	721748	+	PECL_707		Putative transcriptional regulator	chromosome	NC_016605
939.212	1696.15	1.80593	0.852739	0.00132865	721760	722341	+	PECL_708	pgsA	CDP-diacylglycerol--glycerol-3-phosphate 3-phosphatidyltransferase	chromosome	NC_016605
1410.61	2890.23	2.04892	1.03486	2.52834e-05	722534	723772	+	PECL_709	cinA	Putative competence-damage inducible protein CinA	chromosome	NC_016605
8013.48	7180.9	0.896103	-0.158263	0.556042	723858	724910	+	PECL_710	recA	Recombinase protein RecA	chromosome	NC_016605
18144.6	12563.9	0.692434	-0.530251	0.0369929	725145	726704	+	PECL_711	rny	ribonuclease Y	chromosome	NC_016605
3983.54	3041.31	0.76347	-0.389357	0.0952681	727117	729729	+	PECL_712	mutS	DNA mismatch repair protein MutS	chromosome	NC_016605
2988.72	3205.29	1.07246	0.100926	0.902514	729740	731647	+	PECL_713	mutL	DNA mismatch repair MutL family protein	chromosome	NC_016605
668.156	863.543	1.29243	0.370082	0.299537	731700	732284	+	PECL_714	ruvA	holliday junction DNA helicase RuvA	chromosome	NC_016605
1687.2	2016.47	1.19516	0.257201	0.629961	732295	733311	+	PECL_715	ruvB	holliday junction DNA helicase RuvB	chromosome	NC_016605
2309.41	2803.85	1.2141	0.279884	0.58064	733323	734357	+	PECL_716	queA	tRNA ribosyltransferase-isomerase	chromosome	NC_016605
3300.21	3026.23	0.916979	-0.125039	0.481247	734374	735516	+	PECL_717	tgt	queuine tRNA-ribosyltransferase	chromosome	NC_016605
4997.94	2593.86	0.518985	-0.946235	0.000217319	735580	735996	+	PECL_718	yajC	preprotein translocase, YajC subunit	chromosome	NC_016605
7160.35	8515.87	1.18931	0.250124	0.202724	736109	737599	+	PECL_719	zwf	glucose-6-phosphate dehydrogenase	chromosome	NC_016605
400.894	487.263	1.21544	0.281481	0.207043	737699	738811	+	PECL_720		impB/mucB/samB family protein	chromosome	NC_016605
2751.24	1716.26	0.623814	-0.680811	0.00979836	738854	739807	+	PECL_721		DHH family protein	chromosome	NC_016605
6315.14	3058.42	0.484299	-1.04603	4.40701e-06	739807	741171	+	PECL_722		DEAD/DEAH box helicase family protein	chromosome	NC_016605
7925.59	3958.75	0.49949	-1.00147	5.29098e-06	741430	744066	+	PECL_723	alaS	alanine--tRNA ligase	chromosome	NC_016605
3371.57	5349.54	1.58666	0.665994	0.0143085	744140	744421	+	PECL_724		hypothetical protein	chromosome	NC_016605
3119.97	5808.33	1.86166	0.896593	0.000197704	744421	744861	+	PECL_725	yrrK	putative Holliday junction resolvase	chromosome	NC_016605
3055.29	5091.66	1.66651	0.736828	0.00337927	744872	745177	+	PECL_726		hypothetical protein	chromosome	NC_016605
5106.03	5502.76	1.0777	0.107952	0.770905	745296	747656	+	PECL_727		mutS2 family protein	chromosome	NC_016605
2925.32	30266	10.3462	3.37103	3.5015e-50	747745	748065	+	PECL_728	trxA	thioredoxin	chromosome	NC_016605
1179.16	2382.32	2.02036	1.01461	3.1644e-05	748221	749018	+	PECL_729	murI	glutamate racemase	chromosome	NC_016605
1319.51	2103.01	1.59378	0.672455	0.0294864	749026	749613	+	PECL_730	rdgB	non-canonical purine NTP pyrophosphatase, RdgB/HAM1 family	chromosome	NC_016605
365.791	361.618	0.988591	-0.0165549	0.902514	749691	750536	-	PECL_731		mechanosensitive ion channel family protein	chromosome	NC_016605
3685.57	5848.47	1.58686	0.666174	0.00290189	750652	751074	+	PECL_732		hypothetical protein	chromosome	NC_016605
3346.92	4913.63	1.46811	0.553956	0.0147783	751092	751427	+	PECL_733		hypothetical protein	chromosome	NC_016605
1113.06	9188.01	8.2547	3.04522	9.2559e-19	751606	753357	+	PECL_734		pyruvate oxidase	chromosome	NC_016605
4098.17	5785.07	1.41162	0.497353	0.0285617	753575	754669	-	PECL_735	pepQ	xaa-Pro dipeptidase	chromosome	NC_016605
2802.53	1854.12	0.661588	-0.595996	0.0911034	754828	755829	+	PECL_736	ccpA	catabolite control protein A	chromosome	NC_016605
5681.88	553.928	0.0974903	-3.3586	2.58985e-47	755872	756603	-	PECL_737	gla	glycerol facilitator-aquaporin gla	chromosome	NC_016605
709.685	732.555	1.03223	0.0457595	0.741761	756870	757565	+	PECL_738		hypothetical protein	chromosome	NC_016605
1519.76	1054.45	0.693823	-0.52736	0.0267502	757612	758148	+	PECL_739		hypothetical protein	chromosome	NC_016605
3572.18	2374.51	0.664724	-0.589174	0.0100431	758150	759028	+	PECL_740		SPFH domain / Band 7 family protein	chromosome	NC_016605
892.043	970.295	1.08772	0.121309	0.823447	759093	759767	-	PECL_741		Hemolysin III	chromosome	NC_016605
5820.41	5387.99	0.925707	-0.111373	0.827314	759994	760551	+	PECL_742	efp	translation elongation factor P	chromosome	NC_016605
1370.02	708.868	0.517413	-0.95061	0.000143403	760660	761781	+	PECL_743		RDD family protein	chromosome	NC_016605
15895.9	11808.3	0.742852	-0.428854	0.124422	762086	762823	+	PECL_744		hypothetical protein	chromosome	NC_016605
2451.34	1183.81	0.482924	-1.05013	1.79448e-05	762905	763816	+	PECL_745	rbsK	ribokinase	chromosome	NC_016605
178.873	37.0559	0.207163	-2.27116	1.13375e-07	763932	764888	+	PECL_746		type II/IV secretion system family protein	chromosome	NC_016605
167.095	46.7428	0.279737	-1.83786	0.000125046	764845	765879	+	PECL_747		Type II secretory pathway/competence component	chromosome	NC_016605
73.0102	35.2623	0.482978	-1.04997	0.0401881	765876	766175	+	PECL_748	comGC	competence protein GC	chromosome	NC_016605
82.3385	26.6577	0.323757	-1.62702	0.00697141	766177	766608	+	PECL_749		prepilin-type N-terminal cleavage/methylation domain protein	chromosome	NC_016605
39.2591	31.9135	0.812896	-0.298857	0.473853	766592	766780	+	PECL_750		hypothetical protein	chromosome	NC_016605
123.74	68.7349	0.55548	-0.848194	0.0651372	766836	767192	+	PECL_751		hypothetical protein	chromosome	NC_016605
466.026	1020.38	2.18954	1.13063	4.12157e-05	767269	767496	+	PECL_752		hypothetical protein	chromosome	NC_016605
1715.14	4197.18	2.44713	1.29109	4.87499e-08	767509	768510	+	PECL_753		N-6 DNA Methylase family protein	chromosome	NC_016605
2566.42	5640.6	2.19785	1.13609	4.31246e-07	768597	769967	+	PECL_754		amino acid permease family protein	chromosome	NC_016605
1284.15	2591.99	2.01845	1.01324	3.51397e-05	769964	770572	+	PECL_755		phosphoesterase/phosphohydrolase	chromosome	NC_016605
664.886	821.833	1.23605	0.305738	0.314009	770631	771155	+	PECL_756		hypothetical protein	chromosome	NC_016605
1768.06	2315.56	1.30966	0.389196	0.219866	771155	771928	+	PECL_757		hydrolase, haloacid dehalogenase family	chromosome	NC_016605
945.744	852.683	0.9016	-0.14944	0.650229	771932	772564	+	PECL_759		hypothetical protein	chromosome	NC_016605
1774.97	2287.89	1.28897	0.366219	0.142196	772561	773202	-	PECL_758	dedA	protein dedA	chromosome	NC_016605
897.808	787.774	0.877442	-0.188625	0.570858	773361	773744	+	PECL_760		RNA binding protein (S1 domain)	chromosome	NC_016605
487.101	302.691	0.621412	-0.686377	0.0817187	780022	780582	+	PECL_778		hypothetical protein	chromosome	NC_016605
322.949	618.758	1.91596	0.93807	0.00121524	780808	780927	-	PECL_779		putative membrane protein	chromosome	NC_016605
1060.6	3472.33	3.27392	1.71102	3.2516e-13	781087	781581	-	PECL_780		hypothetical protein	chromosome	NC_016605
644.335	1613.33	2.50387	1.32416	4.68485e-08	781697	782437	+	PECL_781		metallo-beta-lactamase family protein	chromosome	NC_016605
11516.1	26782.4	2.32565	1.21763	3.54281e-08	782677	783075	+	PECL_782	spx	regulatory protein spx	chromosome	NC_016605
6989.25	7757.29	1.10989	0.150414	0.461218	783165	783872	+	PECL_783		negative regulator of genetic competence family protein	chromosome	NC_016605
127.362	159.821	1.25486	0.327522	0.552456	784148	784741	+	PECL_784		competence CoiA-like family protein	chromosome	NC_016605
48.706	70.5361	1.4482	0.534262	0.383066	784738	785025	+	PECL_785		hypothetical protein	chromosome	NC_016605
3193.5	6027.67	1.88748	0.916461	4.62672e-05	785248	785856	-	PECL_786		dithiol-disulfide isomerase	chromosome	NC_016605
1791.87	2557.41	1.42723	0.513218	0.0342905	785960	786613	+	PECL_787		putative GTP pyrophosphokinase	chromosome	NC_016605
2269.21	2421.2	1.06698	0.0935324	0.617239	786628	787434	+	PECL_788		ATP-NAD kinase family protein	chromosome	NC_016605
1127.33	718.207	0.637085	-0.650442	0.0204314	787508	788323	+	PECL_789		pseudouridine synthase, RluA family protein	chromosome	NC_016605
3122.06	1702.03	0.545162	-0.875244	0.000377135	788325	789677	+	PECL_790	mgtE	magnesium transporter	chromosome	NC_016605
251.112	104.122	0.414643	-1.27006	0.0011716	789786	791120	-	PECL_791	purA	adenylosuccinate synthase	chromosome	NC_016605
293.5	145.238	0.494849	-1.01494	0.00467298	791241	792545	+	PECL_792	purB	adenylosuccinate lyase	chromosome	NC_016605
2121.08	4202.71	1.9814	0.986521	0.000129899	792714	793349	-	PECL_793		copper homeostasis protein CutC, putative	chromosome	NC_016605
3882.03	5026.29	1.29476	0.372683	0.141564	793364	794377	-	PECL_794		hypothetical protein	chromosome	NC_016605
1207.96	695.969	0.576152	-0.795478	0.00346018	794492	794842	+	PECL_795		PTS system glucitol/sorbitol-specific IIA component family protein	chromosome	NC_016605
4183.88	2639.49	0.630872	-0.664581	0.0110057	794857	795996	+	PECL_796		hypothetical protein	chromosome	NC_016605
992.266	714.177	0.719743	-0.474446	0.552607	796144	796653	+	PECL_797		Putative tRNA (cytidine(34)-2'-O)-methyltransferase	chromosome	NC_016605
4868.69	2856.37	0.586681	-0.769353	0.00392224	796662	798947	+	PECL_798	ftsK	DNA translocase ftsK	chromosome	NC_016605
64.0274	61.8103	0.965374	-0.0508404	0.811046	799027	799155	-	PECL_2047		hypothetical protein	chromosome	NC_016605
1179.61	761.601	0.645635	-0.631209	0.10511	799398	799823	+	PECL_800	mraZ	protein MraZ	chromosome	NC_016605
4583.39	1659.69	0.36211	-1.4655	3.09698e-10	799829	800776	+	PECL_801	mraW	S-adenosyl-methyltransferase MraW	chromosome	NC_016605
1844.39	650.414	0.352645	-1.50371	8.67403e-10	800793	801179	+	PECL_802	ftsL	cell division protein FtsL	chromosome	NC_016605
5050.69	2984.47	0.590903	-0.759006	0.00212511	801176	803347	+	PECL_803	ftsI	Cell division protein FtsI (peptidoglycan synthetase)	chromosome	NC_016605
2715.64	2112.43	0.777878	-0.362384	0.236692	803360	804316	+	PECL_804	mraY	phospho-N-acetylmuramoyl-pentapeptide-transferase	chromosome	NC_016605
2282.58	1783.98	0.781566	-0.35556	0.109779	804333	805703	+	PECL_805	murD	UDP-N-acetylmuramoylalanine--D-glutamate ligase	chromosome	NC_016605
1973.38	1925.51	0.975743	-0.0354276	0.716151	805706	806803	+	PECL_806	murG	undecaprenyldiphospho-muramoylpentapeptide beta-N-acetylglucosaminyltransferase	chromosome	NC_016605
1282.27	1107.91	0.864022	-0.21086	0.581844	806806	807822	+	PECL_807	ftsQ	Cell division protein FtsQ	chromosome	NC_016605
7880.73	9827.08	1.24698	0.318433	0.26378	807929	809320	+	PECL_808	ftsA	cell division protein FtsA	chromosome	NC_016605
11354.5	11505.4	1.01329	0.0190446	0.864487	809344	810648	+	PECL_809	ftsZ	cell division protein FtsZ	chromosome	NC_016605
768.896	715.092	0.930025	-0.104659	0.763417	810740	811012	+	PECL_810		hypothetical protein	chromosome	NC_016605
4047.99	2578.7	0.637031	-0.650564	0.00506126	811015	811803	+	PECL_811		hypothetical protein	chromosome	NC_016605
6310.4	4886.65	0.77438	-0.368886	0.118414	811815	812612	+	PECL_812		divIVA domain protein	chromosome	NC_016605
13597.1	5448.96	0.400744	-1.31925	2.64047e-09	812847	815636	+	PECL_813	ileS	isoleucine--tRNA ligase, ileS	chromosome	NC_016605
352.098	327.071	0.928918	-0.106376	0.957624	815807	816019	+	PECL_814		'Cold-shock' DNA-binding domain protein	chromosome	NC_016605
1655.07	1289.84	0.779325	-0.359702	0.187003	816025	816567	+	PECL_815	nudF	ADP-ribose pyrophosphatase	chromosome	NC_016605
1499.7	996.741	0.664626	-0.589385	0.0494567	816564	816872	+	PECL_816		hypothetical protein	chromosome	NC_016605
3249.21	2767.75	0.851823	-0.231375	0.489104	816889	817578	+	PECL_817	mtnN	MTA/SAH nucleosidase	chromosome	NC_016605
6756.99	5150.14	0.762195	-0.391768	0.11209	817585	818733	+	PECL_818		aminotransferase class-V family protein	chromosome	NC_016605
2581.34	2243.27	0.869032	-0.202519	0.38075	818746	819090	+	PECL_819		hypothetical protein	chromosome	NC_016605
7781.36	22530.6	2.89546	1.53379	1.11611e-11	819225	820355	+	PECL_820	trmU	tRNA (5-methylaminomethyl-2-thiouridylate)-methyltransferase	chromosome	NC_016605
1360.73	1958.52	1.43931	0.525379	0.0638692	820511	821185	+	PECL_821		histidine phosphatase super family protein	chromosome	NC_016605
852.162	1498.2	1.75811	0.814028	0.00160726	821197	821856	+	PECL_822		anaphase-promoting complex, cyclosome, subunit 3 family protein	chromosome	NC_016605
3658.7	4541.52	1.24129	0.311844	0.147761	821857	824256	+	PECL_823		viral (Super1) RNA helicase family protein	chromosome	NC_016605
3926.59	3235.15	0.823908	-0.279444	0.342107	824362	825303	+	PECL_824	prs	ribose-phosphate pyrophosphokinase	chromosome	NC_016605
1282.21	837.748	0.653364	-0.614041	0.0267649	825382	826434	+	PECL_825		hypothetical protein	chromosome	NC_016605
4796.37	4130.15	0.861099	-0.215748	0.295306	826514	827272	+	PECL_826		Transcriptional regulator, DeoR family	chromosome	NC_016605
3162.2	5016.96	1.58654	0.665886	0.0103084	827269	828192	+	PECL_827	pfkB	1-phosphofructokinase	chromosome	NC_016605
3342.98	17601.9	5.26533	2.39652	1.17305e-25	828192	830093	+	PECL_828	fruA	PTS system, fructose subfamily, IIABC component	chromosome	NC_016605
52.0131	266.346	5.12075	2.35636	5.76103e-08	830305	830442	+	PECL_829		hypothetical protein	chromosome	NC_016605
72118.6	150334	2.08454	1.05973	1.42186e-06	830432	832003	+	PECL_830		lysM domain protein	chromosome	NC_016605
15476.7	13630.6	0.88072	-0.183244	0.527284	832528	834204	-	PECL_831		conserved hypothetical family protein	chromosome	NC_016605
1220.83	1098.33	0.899658	-0.152551	0.596109	834210	834422	-	PECL_832		hypothetical protein	chromosome	NC_016605
588.077	1415.39	2.40682	1.26713	3.67457e-07	834593	835063	+	PECL_833		hypothetical protein	chromosome	NC_016605
1892.36	1228.28	0.649072	-0.623549	0.0133846	835110	835655	-	PECL_834	def	peptide deformylase	chromosome	NC_016605
265.545	289.284	1.0894	0.123533	0.824647	835750	836028	+	PECL_835		hypothetical protein	chromosome	NC_016605
1932.99	1264.12	0.653975	-0.612693	0.0107385	836025	836801	+	PECL_836		inositol monophosphatase family protein	chromosome	NC_016605
36274.1	13654.9	0.376436	-1.40952	7.84686e-10	836893	838737	+	PECL_837	typA	GTP-binding protein TypA/BipA	chromosome	NC_016605
3080.89	3971.44	1.28906	0.366316	0.0815812	838841	839998	+	PECL_838		Cell division protein	chromosome	NC_016605
342.652	453.181	1.32257	0.403344	0.177414	840003	840254	+	PECL_839		hypothetical protein	chromosome	NC_016605
839.279	828.659	0.987346	-0.018372	1	840257	840808	+	PECL_840		RNA methyltransferase, RsmD family	chromosome	NC_016605
661.986	754.173	1.13926	0.188095	0.601187	840815	841288	+	PECL_841	coaD	pantetheine-phosphate adenylyltransferase	chromosome	NC_016605
1416.24	1540.14	1.08749	0.120999	0.737016	841363	842319	+	PECL_842		PDZ domain family protein	chromosome	NC_016605
161.578	155.152	0.960232	-0.0585446	0.621319	842366	843043	+	PECL_843		competence ComEA helix-hairpin-helix repeat region domain protein	chromosome	NC_016605
488.611	624.96	1.27905	0.355076	0.20388	843063	843557	+	PECL_844		comE operon protein 2	chromosome	NC_016605
1441.39	1406.26	0.975628	-0.0355974	0.869336	843583	845802	+	PECL_845		DNA internalization-related competence protein ComEC/Rec2	chromosome	NC_016605
813.138	651.367	0.801054	-0.320029	0.23102	845812	846828	+	PECL_846	holA	DNA polymerase III, delta subunit	chromosome	NC_016605
22396.3	7282.13	0.325149	-1.62083	6.37297e-11	846915	847169	-	PECL_847	rpsT	ribosomal protein S20	chromosome	NC_016605
21709.9	7654.54	0.352584	-1.50396	2.93889e-08	847383	847652	+	PECL_848	rpsO	ribosomal protein S15	chromosome	NC_016605
6855.15	4603.72	0.67157	-0.574389	0.0380089	847777	849486	+	PECL_849		RNA-metabolising metallo-beta-lactamase family protein	chromosome	NC_016605
1037.88	586.239	0.56484	-0.824086	0.00457443	849479	850363	+	PECL_850		hypothetical protein	chromosome	NC_016605
261339	256218	0.980404	-0.0285512	1	850600	851787	+	PECL_851	tuf	translation elongation factor Tu	chromosome	NC_016605
43755.1	19711.3	0.45049	-1.15043	7.91016e-07	851939	853252	+	PECL_852	tig	trigger factor	chromosome	NC_016605
11005.4	6786.06	0.616614	-0.697561	0.00604239	853402	854661	+	PECL_853	clpX	ATP-dependent Clp protease, ATP-binding subunit ClpX	chromosome	NC_016605
4328.54	1348.43	0.311521	-1.6826	1.93468e-12	854703	855293	+	PECL_854	ysxC	ribosome biogenesis GTP-binding protein YsxC	chromosome	NC_016605
2018.23	562.801	0.278858	-1.8424	3.29328e-07	855298	855588	+	PECL_855		mazG nucleotide pyrophosphohydrolase domain protein	chromosome	NC_016605
153.464	601.791	3.92138	1.97136	7.13988e-05	855654	855797	-	PECL_856		hypothetical protein	chromosome	NC_016605
1634.73	1088.02	0.665564	-0.58735	0.066614	855982	857460	+	PECL_857		Amino acid ABC transporter, permease/substrate-binding protein	chromosome	NC_016605
200.975	594.336	2.95727	1.56426	3.87054e-06	857453	858196	+	PECL_858		Amino acid ABC transporter, ATP-binding protein	chromosome	NC_016605
1374.13	1682.56	1.22446	0.292142	0.179268	858293	860146	+	PECL_859	uvrC	excinuclease ABC subunit C	chromosome	NC_016605
4674.3	4143.14	0.886366	-0.174025	0.503538	860434	861726	+	PECL_860	cgtA	obg family GTPase CgtA	chromosome	NC_016605
8950.34	5848.58	0.653448	-0.613857	0.0149767	861743	863692	+	PECL_861		acyltransferase family protein	chromosome	NC_016605
97.1167	159.583	1.64321	0.716516	0.141864	863743	863970	-	PECL_2048		hypothetical protein	chromosome	NC_016605
1284.34	1835.67	1.42928	0.515286	0.0335704	864156	865085	+	PECL_863	rnz	ribonuclease Z	chromosome	NC_016605
937.619	1327.99	1.41634	0.502165	0.0419833	865088	865861	+	PECL_864		short chain dehydrogenase family protein	chromosome	NC_016605
4948.11	5056.26	1.02186	0.0311949	0.98901	865871	868189	+	PECL_865	recJ	single-stranded-DNA-specific exonuclease RecJ	chromosome	NC_016605
4709.28	3546.61	0.753111	-0.409066	0.184332	868205	868723	+	PECL_866	apt	adenine phosphoribosyltransferase	chromosome	NC_016605
811.609	974.003	1.20009	0.263141	0.444381	869209	871770	+	PECL_867		N-acetylmuramoyl-L-alanine amidase family protein	chromosome	NC_016605
95.8128	45.547	0.475375	-1.07286	0.14681	872533	872766	-	PECL_868		phage integrase, truncated	chromosome	NC_016605
88.8143	62.0411	0.698549	-0.517567	0.345066	873598	873729	-	PECL_869		hypothetical protein	chromosome	NC_016605
194.528	149.423	0.768131	-0.380577	0.314009	873775	874077	-	PECL_870		hypothetical protein	chromosome	NC_016605
273.037	134.242	0.491663	-1.02426	0.00302283	874583	875308	-	PECL_871		putative membrane protein	chromosome	NC_016605
653.013	121.812	0.186538	-2.42246	1.36697e-15	875391	875732	-	PECL_872		Prophage Lp1 protein	chromosome	NC_016605
1727.4	205.368	0.118889	-3.07231	9.25192e-09	875827	876471	-	PECL_873		hypothetical protein	chromosome	NC_016605
930.4	131.147	0.140958	-2.82667	5.1339e-06	876608	877069	-	PECL_874		hypothetical protein	chromosome	NC_016605
1926.96	288.944	0.149948	-2.73747	3.22587e-10	877159	878433	-	PECL_875		hypothetical protein	chromosome	NC_016605
387.803	64.198	0.165543	-2.59473	4.39988e-12	878539	878886	-	PECL_876		Prophage Lp1 protein 6	chromosome	NC_016605
458.415	123.848	0.270165	-1.88809	1.50991e-08	878957	879397	-	PECL_877		Prophage Lp1 protein 5	chromosome	NC_016605
331.566	208.115	0.627675	-0.671911	0.028353	879505	879915	-	PECL_2049		Prophage Lp1 protein 7, nonsense mutations	chromosome	NC_016605
392.029	255.706	0.652263	-0.616474	0.121414	879923	880282	-	PECL_878		Prophage Lp1 protein 8	chromosome	NC_016605
2.8825	1.79358	0.62223	-0.68448	1	880634	880762	+	PECL_879		hypothetical protein	chromosome	NC_016605
2.30991	0	NA	NA	0.756743	881368	881550	+	PECL_880		holin family protein, truncated	chromosome	NC_016605
24.4913	34.6721	1.41569	0.501503	0.492846	881558	882436	+	PECL_881		N-acetylmuramoyl-L-alanine amidase family protein	chromosome	NC_016605
383.717	632.24	1.64767	0.720431	0.0188703	882585	883187	+	PECL_882		hypothetical protein	chromosome	NC_016605
1130.21	1831.45	1.62045	0.696395	0.00953926	883184	884293	+	PECL_883		hypothetical protein	chromosome	NC_016605
158.054	71.6031	0.45303	-1.14232	0.0051608	884704	884931	+	PECL_884		hypothetical protein	chromosome	NC_016605
8250.88	15633	1.89471	0.921977	5.43774e-05	885472	887328	+	PECL_886	dnaG	DNA primase	chromosome	NC_016605
8078.76	11351.2	1.40507	0.490638	0.0435393	887330	888472	+	PECL_887	sigA	RNA polymerase sigma factor rpoD	chromosome	NC_016605
879.298	384.458	0.437233	-1.19353	7.67481e-05	888572	889264	+	PECL_888	trmK	tRNA (adenine-N(1)-)-methyltransferase TrmK	chromosome	NC_016605
1825.65	921.804	0.504918	-0.985879	0.000364666	889261	890046	+	PECL_889		NIF3 family protein	chromosome	NC_016605
1016.29	1279.77	1.25927	0.332582	0.377855	890108	890314	-	PECL_890		hypothetical protein	chromosome	NC_016605
3711.64	6590.65	1.77567	0.828363	0.000985984	890417	893746	+	PECL_891	dnaE	DNA polymerase III, alpha subunit	chromosome	NC_016605
31257.5	20109.7	0.643356	-0.63631	0.00687548	893876	894847	+	PECL_893	pfkA	6-phosphofructokinase, pfkA	chromosome	NC_016605
66869.3	51519.1	0.770444	-0.376238	0.315471	894919	896682	+	PECL_894	pyk	pyruvate kinase	chromosome	NC_016605
488.998	649.585	1.3284	0.40969	0.156826	896802	897260	+	PECL_895		hypothetical protein	chromosome	NC_016605
1551.08	1506.68	0.97137	-0.0419071	0.868402	897269	898135	+	PECL_896		hypothetical protein	chromosome	NC_016605
1364.75	1086.03	0.79577	-0.329577	0.255389	898140	899027	+	PECL_897	xerD	tyrosine recombinase XerD	chromosome	NC_016605
314.271	340.685	1.08405	0.116429	0.868402	899044	899406	+	PECL_898		hypothetical protein	chromosome	NC_016605
815.469	704.796	0.864283	-0.210424	0.363599	899396	900151	+	PECL_899	scpA	segregation and condensation protein A	chromosome	NC_016605
611.976	327.298	0.534821	-0.902871	0.00140379	900144	900725	+	PECL_900	scpB	segregation and condensation protein B	chromosome	NC_016605
1140.08	804.503	0.705652	-0.502971	0.0578703	900727	901461	+	PECL_901	rluB	ribosomal large subunit pseudouridine synthase B	chromosome	NC_016605
1955.84	1536.2	0.785441	-0.348426	0.148954	901451	902494	+	PECL_902		hypothetical protein	chromosome	NC_016605
1989.12	1284.9	0.645962	-0.63048	0.00677988	902475	903893	+	PECL_903		ATP-dependent DNA helicase, RecQ family protein	chromosome	NC_016605
3388.09	2038.99	0.601811	-0.732618	0.00216756	903962	904612	+	PECL_904		lysM domain protein	chromosome	NC_016605
3993.79	2603.18	0.651806	-0.617484	0.00515244	904624	905295	+	PECL_905	cmk	cytidylate kinase	chromosome	NC_016605
31055	24482.5	0.78836	-0.343074	0.194867	905372	906589	+	PECL_906	rpsA	30S ribosomal protein S1	chromosome	NC_016605
4717.32	3005.12	0.63704	-0.650544	0.00711916	906687	907994	+	PECL_907	engA	ribosome-associated GTPase EngA	chromosome	NC_016605
34224.5	25720.4	0.751522	-0.412112	0.553959	908186	908461	+	PECL_908	hup	DNA-binding protein HU	chromosome	NC_016605
5043.87	2064.2	0.409249	-1.28895	4.2614e-07	908531	909799	+	PECL_909		anaphase-promoting complex, cyclosome, subunit 3 family protein	chromosome	NC_016605
1327.13	619.446	0.466756	-1.09926	6.64409e-06	909803	910120	+	PECL_910		hypothetical protein	chromosome	NC_016605
3011.38	2433.77	0.808192	-0.307229	0.366088	910172	910648	+	PECL_911		nucleoside 2-deoxyribosyltransferase family protein	chromosome	NC_016605
1127.91	517.383	0.458708	-1.12435	5.76873e-05	910729	911607	-	PECL_912		hypothetical protein	chromosome	NC_016605
1892.39	1331.91	0.703825	-0.506711	0.0394103	911710	912921	+	PECL_913		poly A polymerase head domain protein	chromosome	NC_016605
4166.71	2776.34	0.666314	-0.585725	0.00352779	912923	914797	+	PECL_914	ccmA	heme ABC exporter, ATP-binding protein CcmA	chromosome	NC_016605
3278.75	3187.07	0.972038	-0.0409156	0.926947	914810	915760	+	PECL_915	thyA	thymidylate synthase	chromosome	NC_016605
1764.58	1630.65	0.9241	-0.113878	0.698355	915773	916255	+	PECL_916	dfrA	dihydrofolate reductase	chromosome	NC_016605
3754.05	3990.72	1.06304	0.0882	0.795373	916328	917173	+	PECL_917		EDD, DegV family domain protein	chromosome	NC_016605
143.147	173.334	1.21088	0.276054	0.49081	917242	917463	+	PECL_918		hypothetical protein	chromosome	NC_016605
1117.48	1216.67	1.08877	0.122694	0.733198	917469	918881	+	PECL_919		C-terminal processing peptidase family protein	chromosome	NC_016605
1407.32	1324.36	0.941057	-0.0876459	0.650836	919052	919954	+	PECL_920		GDSL-like Lipase/Acylhydrolase family protein	chromosome	NC_016605
812.675	776.161	0.95507	-0.0663217	0.71186	919957	920568	+	PECL_921		hypothetical protein	chromosome	NC_016605
1532.97	1665.28	1.08631	0.119438	0.836723	920611	921477	+	PECL_922	ylqF	ribosome biogenesis GTP-binding protein YlqF	chromosome	NC_016605
1438.64	1789.84	1.24412	0.315127	0.360512	921458	922216	+	PECL_923		ribonuclease HII family protein	chromosome	NC_016605
1026.65	647.186	0.630386	-0.665693	0.0104217	922253	923104	+	PECL_924	dprA	DNA protecting protein DprA	chromosome	NC_016605
10298.3	7107.26	0.690142	-0.535035	0.0446725	923166	925238	+	PECL_925	topA	DNA topoisomerase I	chromosome	NC_016605
2291.9	2207.32	0.963097	-0.0542468	0.894706	925326	926243	+	PECL_926	xerC	tyrosine recombinase XerC	chromosome	NC_016605
1486.21	1185.98	0.797989	-0.325558	0.342466	926249	926803	+	PECL_927	hslV	ATP-dependent protease HslVU, peptidase subunit	chromosome	NC_016605
5288.48	5763.86	1.08989	0.124182	0.87481	926808	928220	+	PECL_928	hslU	ATP-dependent protease HslVU, ATPase subunit	chromosome	NC_016605
3503.16	4048.32	1.15562	0.208669	0.487559	928242	929117	+	PECL_929		galactose mutarotase related enzyme	chromosome	NC_016605
3242.62	2730.36	0.842024	-0.248067	0.571179	929189	929791	-	PECL_930	plsY	acyl-phosphate glycerol 3-phosphate acyltransferase	chromosome	NC_016605
4107.57	1881.15	0.457972	-1.12667	2.60426e-07	929963	931990	+	PECL_931	parE	DNA topoisomerase IV, B subunit	chromosome	NC_016605
7944.23	3346.78	0.421284	-1.24713	4.88582e-09	932015	934474	+	PECL_932	parC	DNA topoisomerase IV, A subunit	chromosome	NC_016605
10454.6	12643.9	1.20941	0.2743	0.29328	934564	935529	+	PECL_933		Transcriptional regulator, LysR family	chromosome	NC_016605
14169.3	14831.9	1.04677	0.0659402	0.827314	935547	936482	+	PECL_934	ppaC	manganese-dependent inorganic pyrophosphatase	chromosome	NC_016605
549.53	7373.01	13.4169	3.74598	1.2882e-56	936608	937045	+	PECL_935	msrB	Peptide methionine sulfoxide reductase MsrB	chromosome	NC_016605
1082.29	9350.36	8.63945	3.11094	2.28806e-40	937102	937623	+	PECL_936	msrA	Peptide methionine sulfoxide reductase MsrA	chromosome	NC_016605
9127.65	5890.29	0.645323	-0.631906	0.0118752	938075	939580	-	PECL_937	yjeM	inner membrane transporter yjeM	chromosome	NC_016605
1070.28	551.922	0.51568	-0.955451	0.0158311	940030	940422	-	PECL_938		hypothetical protein	chromosome	NC_016605
514.988	4230.65	8.21504	3.03827	6.924e-16	940600	941337	-	PECL_939		peptidase C26 family protein	chromosome	NC_016605
1002.12	6320.03	6.30667	2.65688	3.02116e-13	941327	942622	-	PECL_940		amino acid permease family protein	chromosome	NC_016605
369.106	263.592	0.714135	-0.485732	0.219093	942801	943199	+	PECL_941		crcB-like family protein	chromosome	NC_016605
407.607	285.826	0.701229	-0.512042	0.152817	943206	943547	+	PECL_942		crcB-like family protein	chromosome	NC_016605
3598.34	1830.41	0.508683	-0.97516	6.05459e-05	943609	944472	-	PECL_943	degV	protein degV	chromosome	NC_016605
1341.56	443.744	0.330768	-1.59611	2.15067e-09	944557	944973	-	PECL_944		hypothetical protein	chromosome	NC_016605
3144.83	1523.78	0.484535	-1.04533	1.12228e-05	945103	946818	+	PECL_945		fibronectin-binding A family protein	chromosome	NC_016605
7768.77	4372.26	0.5628	-0.829305	0.000220568	946881	948953	-	PECL_946	glyS	glycine--tRNA ligase, beta subunit	chromosome	NC_016605
3266.26	1600.18	0.489912	-1.02941	9.02078e-05	948953	949849	-	PECL_947	glyQ	glycine--tRNA ligase, alpha subunit	chromosome	NC_016605
2429.84	1219.91	0.502054	-0.994086	4.72787e-05	950116	950871	-	PECL_948	recO	DNA repair protein RecO	chromosome	NC_016605
5189.89	2113.78	0.407288	-1.29588	4.84839e-07	950874	951782	-	PECL_949	era	GTP-binding protein Era	chromosome	NC_016605
1355.35	537.335	0.396454	-1.33477	2.33142e-07	951795	952178	-	PECL_950	dgkA	undecaprenol kinase	chromosome	NC_016605
1889.26	894.859	0.473655	-1.07809	3.87054e-06	952162	952632	-	PECL_951		hypothetical protein	chromosome	NC_016605
4097.77	2079.12	0.507379	-0.978865	1.14909e-05	952633	953604	-	PECL_952		istB-like ATP binding family protein	chromosome	NC_016605
2459.73	1147.08	0.466342	-1.10054	6.11551e-06	953617	954060	-	PECL_953		Yqey-like protein	chromosome	NC_016605
16712.1	12076.3	0.722609	-0.468712	0.784933	954123	954308	-	PECL_954	rpsU	ribosomal protein S21	chromosome	NC_016605
558.127	757.423	1.35708	0.440506	0.0669954	954756	955568	+	PECL_955		hypothetical protein	chromosome	NC_016605
1072.81	723.576	0.674468	-0.568178	0.0338556	955667	956533	-	PECL_956	nfo	putative endonuclease 4	chromosome	NC_016605
1440.62	1017.4	0.706225	-0.501799	0.0543468	956554	957684	-	PECL_957		CDP-glycerol:poly(Glycerophosphate) glycerophosphotransferase	chromosome	NC_016605
1612.69	1076.35	0.667427	-0.583318	0.0383427	957695	958552	-	PECL_958		hypothetical protein	chromosome	NC_016605
5598.95	2316.73	0.413779	-1.27307	2.36744e-09	958659	960452	-	PECL_959	aspS	aspartate--tRNA ligase	chromosome	NC_016605
3770.26	1312.65	0.348159	-1.52218	2.2357e-11	960459	961736	-	PECL_960	hisS	histidine--tRNA ligase	chromosome	NC_016605
2095.24	1195.31	0.570487	-0.809734	0.00241995	962069	962941	+	PECL_962		N-acetylmuramoyl-L-alanine amidase family protein	chromosome	NC_016605
590.951	192.821	0.326289	-1.61578	8.31435e-08	962921	963550	-	PECL_961		HAD hydrolase, IA, variant 1 family protein	chromosome	NC_016605
2123.78	728.113	0.342838	-1.5444	1.54708e-10	963629	964075	-	PECL_963	dtd	D-tyrosyl-tRNA(Tyr) deacylase	chromosome	NC_016605
7341.13	3389.44	0.461706	-1.11495	1.18944e-06	964086	966314	-	PECL_964		GTP pyrophosphokinase	chromosome	NC_016605
1176.57	1038.07	0.882282	-0.180688	0.390305	966418	966747	-	PECL_2050		hypothetical protein	chromosome	NC_016605
2070.41	1244.06	0.600878	-0.734856	0.00428627	966750	967499	-	PECL_965		RNA methyltransferase, RsmE family protein	chromosome	NC_016605
2387.02	1020.39	0.427477	-1.22608	3.84937e-07	967511	968467	-	PECL_966	prmA	ribosomal protein L11 methyltransferase	chromosome	NC_016605
953.277	451.868	0.474016	-1.07699	9.8428e-05	968525	969817	-	PECL_967		uracil-xanthine permease family protein	chromosome	NC_016605
4094.76	3875.26	0.946395	-0.0794852	0.923319	970021	970296	-	PECL_968		hypothetical protein	chromosome	NC_016605
434.91	569.983	1.31058	0.390202	0.100514	970299	970457	+	PECL_969		hypothetical protein	chromosome	NC_016605
270.125	352.052	1.30329	0.382159	0.196909	970627	970932	+	PECL_970		hypothetical protein	chromosome	NC_016605
6502.59	1815.23	0.279154	-1.84087	1.4543e-15	971147	972988	-	PECL_971	lepA	GTP-binding protein LepA	chromosome	NC_016605
5811.73	3398.62	0.584786	-0.774019	0.000673846	973086	974222	-	PECL_972	dnaJ	chaperone protein DnaJ	chromosome	NC_016605
24149.1	17532.8	0.726022	-0.461915	0.0207489	974301	976172	-	PECL_973	dnaK	chaperone protein DnaK	chromosome	NC_016605
3788.04	3913.68	1.03317	0.0470733	0.937468	976196	976795	-	PECL_974	grpE	protein grpE	chromosome	NC_016605
7924.64	5550.3	0.700385	-0.51378	0.0194622	976785	977804	-	PECL_975	hrcA	heat-inducible transcription repressor HrcA	chromosome	NC_016605
1634.4	1148.67	0.702804	-0.508805	0.0541552	977926	978876	-	PECL_977	ribF	riboflavin biosynthesis protein RibF	chromosome	NC_016605
1712.94	1100.71	0.642587	-0.638037	0.00797485	978878	979777	-	PECL_978	truB	tRNA pseudouridine synthase B	chromosome	NC_016605
1359.67	903.236	0.664306	-0.590081	0.0158311	979880	980230	-	PECL_979	rbfA	ribosome-binding factor A	chromosome	NC_016605
13969	9613.52	0.688203	-0.539094	0.0124896	980252	983044	-	PECL_980	infB	translation initiation factor IF-2	chromosome	NC_016605
998.526	581.425	0.582284	-0.780205	0.00112585	983057	983356	-	PECL_981		ribosomal L7Ae/L30e/S12e/Gadd45 family protein	chromosome	NC_016605
818.934	654.232	0.798882	-0.323946	0.183547	983346	983645	-	PECL_982		hypothetical protein	chromosome	NC_016605
3972.44	2993.93	0.753675	-0.407985	0.15401	983665	984750	-	PECL_983	nusA	transcription termination factor NusA	chromosome	NC_016605
1573.11	1380.59	0.877618	-0.188335	0.809232	984765	985241	-	PECL_984		Ribosome maturation factor rimP	chromosome	NC_016605
9488.27	11602.7	1.22284	0.290237	0.217142	985360	989676	-	PECL_985	polC	DNA polymerase III, alpha subunit, Gram-positive type	chromosome	NC_016605
9117.99	13504.9	1.48112	0.566691	0.0158311	989762	991471	-	PECL_986	proS	proline--tRNA ligase	chromosome	NC_016605
3265.31	5617.79	1.72044	0.782782	0.00114155	991486	992757	-	PECL_987	rseP	RIP metalloprotease RseP	chromosome	NC_016605
1400.73	2383.13	1.70135	0.76668	0.00417485	992777	993562	-	PECL_988		cytidylyltransferase family protein	chromosome	NC_016605
2216.23	4215.68	1.90219	0.92766	0.000183097	993576	994319	-	PECL_989	uppS	di-trans,poly-cis-decaprenylcistransferase	chromosome	NC_016605
3951.82	8011.68	2.02734	1.01959	5.86022e-06	994496	995056	-	PECL_990	frr	ribosome recycling factor	chromosome	NC_016605
5641.29	10485.6	1.85873	0.894314	0.000119767	995059	995781	-	PECL_991	pyrH	UMP kinase	chromosome	NC_016605
48603.8	9564.73	0.19679	-2.34527	8.34092e-27	996022	996900	-	PECL_992	tsf	translation elongation factor Ts	chromosome	NC_016605
38499.7	13460.1	0.349614	-1.51616	3.26371e-11	996994	997785	-	PECL_993	rpsB	ribosomal protein S2	chromosome	NC_016605
5362.14	4730.45	0.882194	-0.180832	0.327591	997939	998934	-	PECL_994	ldhA	D-lactate dehydrogenase	chromosome	NC_016605
551.187	452.697	0.821312	-0.283997	0.359215	998993	999274	-	PECL_995		hypothetical protein	chromosome	NC_016605
1124.18	1342.43	1.19414	0.255972	0.388258	999258	1000010	-	PECL_996		methyltransferase domain protein	chromosome	NC_016605
1254.15	1249.56	0.996342	-0.00528763	0.959404	1000096	1000722	+	PECL_997		acyltransferase family protein	chromosome	NC_016605
5694.84	1896.22	0.332972	-1.58653	4.4531e-10	1000796	1001020	-	PECL_998		hypothetical protein	chromosome	NC_016605
1003.75	1101.14	1.09703	0.133603	0.49081	1001090	1001344	-	PECL_999		hypothetical protein	chromosome	NC_016605
3410.34	2413.73	0.707769	-0.498649	0.030305	1001372	1002094	+	PECL_1000	lexA	repressor LexA	chromosome	NC_016605
164.223	168.907	1.02852	0.0405654	0.93926	1002238	1002489	-	PECL_1001		hypothetical protein	chromosome	NC_016605
2069.95	1081.85	0.522648	-0.936089	0.000259052	1002587	1003222	+	PECL_1002		hypothetical protein	chromosome	NC_016605
3373.92	5267.74	1.56131	0.64276	0.00375177	1003289	1004443	-	PECL_1003		hydroxymethylglutaryl-CoA synthase	chromosome	NC_016605
1820.66	1645.37	0.903721	-0.146051	0.69366	1004616	1006376	+	PECL_1004		ABC transporter	chromosome	NC_016605
3947.79	7016.12	1.77723	0.82963	0.000658642	1006553	1009012	-	PECL_1005	carB	carbamoyl-phosphate synthase, large subunit	chromosome	NC_016605
1847.21	3718.05	2.01279	1.0092	2.56662e-05	1009017	1010099	-	PECL_1006	carA	carbamoyl-phosphate synthase, small subunit	chromosome	NC_016605
997.511	1855.99	1.86062	0.89578	0.000345763	1010122	1010655	-	PECL_1007	pyrR	bifunctional protein pyrR	chromosome	NC_016605
2974.93	3673.86	1.23494	0.304442	0.189445	1010803	1011708	-	PECL_1008		pseudouridine synthase, RluA family protein	chromosome	NC_016605
710.792	1177.72	1.65691	0.728496	0.00451557	1011730	1012185	-	PECL_1009	lspA	signal peptidase II	chromosome	NC_016605
3007.51	5749.25	1.91163	0.934805	0.000128001	1012189	1013850	-	PECL_1010	fhs1	formate--tetrahydrofolate ligase 1	chromosome	NC_016605
406.629	584.672	1.43785	0.523916	0.0723732	1013857	1014240	-	PECL_1011		pore-forming protein	chromosome	NC_016605
1975.91	2792.71	1.41338	0.499149	0.040444	1014262	1015356	-	PECL_1012		FAD dependent oxidoreductase family protein	chromosome	NC_016605
1708.8	1904.27	1.11439	0.156253	0.592084	1015358	1016512	-	PECL_1013		hypothetical protein	chromosome	NC_016605
152777	490501	3.21057	1.68283	7.05371e-15	1016600	1016967	+	PECL_2058		Ribonuclease P (RNase P) class B	chromosome	NC_016605
4120.2	5315.47	1.2901	0.367483	0.159788	1016983	1017339	-	PECL_1014	gpsB	cell cycle protein gpsB	chromosome	NC_016605
892.653	1248.14	1.39823	0.483604	0.041999	1017415	1017966	-	PECL_1015		hypothetical protein	chromosome	NC_016605
1534.31	2156.19	1.40531	0.49089	0.0255176	1018079	1018672	+	PECL_1016	recU	recombination protein U	chromosome	NC_016605
16346.1	16284.3	0.996221	-0.00546157	0.906285	1018708	1020909	+	PECL_1017		transglycosylase family protein	chromosome	NC_016605
1642.33	1101.08	0.670438	-0.576825	0.0212431	1020967	1021701	-	PECL_1018		DNA replication protein DnaD	chromosome	NC_016605
9234.73	8027	0.869219	-0.202208	0.334586	1021722	1023032	-	PECL_1019	asnS	Asparaginyl-tRNA synthetase	chromosome	NC_016605
1972.75	2532.55	1.28377	0.360383	0.221035	1023035	1023529	-	PECL_1020		hypothetical protein	chromosome	NC_016605
2624.22	4140.98	1.57798	0.658083	0.00737534	1023598	1026378	-	PECL_1021		exonuclease, DNA polymerase III, epsilon subunit family domain protein	chromosome	NC_016605
1708.36	1983.12	1.16083	0.215161	0.239479	1026494	1027420	+	PECL_1022	mvk	mevalonate kinase	chromosome	NC_016605
1698.99	1601.26	0.942477	-0.0854703	0.887516	1027426	1028436	+	PECL_1023	mvaD	diphosphomevalonate decarboxylase	chromosome	NC_016605
2508.22	1705.61	0.680007	-0.556378	0.031468	1028429	1029511	+	PECL_1024	pmk	phosphomevalonate kinase, pmk	chromosome	NC_016605
3237.14	2187.37	0.675711	-0.565522	0.0304031	1029520	1030551	+	PECL_1025	fni	isopentenyl-diphosphate delta-isomerase, type 2	chromosome	NC_016605
2693.73	1124.53	0.41746	-1.26029	3.39478e-07	1030663	1032024	-	PECL_1026		putative RNA methylase, NOL1/NOP2/sun family	chromosome	NC_016605
1185.01	926.088	0.781501	-0.35568	0.24369	1032096	1032908	+	PECL_1027		HAD hydrolase, IIB family protein	chromosome	NC_016605
1141.75	727.663	0.63732	-0.649909	0.0353055	1033045	1033233	-	PECL_1028	ywhB	putative tautomerase ywhB	chromosome	NC_016605
2090.34	2057.4	0.98424	-0.0229181	0.894228	1033357	1034778	+	PECL_1029		peptidase C69 family protein	chromosome	NC_016605
17087.7	7435.62	0.435145	-1.20043	1.6238e-06	1034930	1035280	-	PECL_1030	rplS	ribosomal protein L19	chromosome	NC_016605
1983.6	584.551	0.294692	-1.76272	8.44682e-13	1035396	1036130	-	PECL_1031	trmD	tRNA (guanine-N1)-methyltransferase	chromosome	NC_016605
1075.49	340.458	0.316562	-1.65944	1.61195e-09	1036131	1036640	-	PECL_1032	rimM	16S rRNA processing protein RimM	chromosome	NC_016605
14827.8	4897.95	0.330322	-1.59805	1.93244e-11	1036727	1036999	-	PECL_1033	rpsP	ribosomal protein S16	chromosome	NC_016605
3929.5	2447.87	0.622946	-0.682821	0.00110853	1037083	1038513	-	PECL_1034	ffh	signal recognition particle protein	chromosome	NC_016605
804.096	370.559	0.460839	-1.11766	6.45861e-06	1038525	1038866	-	PECL_1035		hypothetical protein	chromosome	NC_016605
2576.4	1247.27	0.484114	-1.04658	7.76037e-06	1038879	1039853	-	PECL_1036	ftsY	signal recognition particle-docking protein FtsY	chromosome	NC_016605
7324.28	2987.08	0.407832	-1.29395	1.4894e-06	1039854	1043402	-	PECL_1037	smc	chromosome segregation protein SMC	chromosome	NC_016605
2037.8	1129.52	0.554285	-0.8513	0.000369569	1043415	1044113	-	PECL_1038	rnc	ribonuclease III	chromosome	NC_016605
1521.2	1144.43	0.75232	-0.410582	0.616401	1044235	1044477	-	PECL_1039	acpP	acyl carrier protein	chromosome	NC_016605
5109.45	3985.64	0.780053	-0.358356	0.214934	1044560	1045582	-	PECL_1040	plsX	fatty acid/phospholipid synthesis protein PlsX	chromosome	NC_016605
8637.88	7827.52	0.906186	-0.142121	0.637656	1045594	1047630	-	PECL_1041	recG	ATP-dependent DNA helicase RecG	chromosome	NC_016605
16362.6	25636.7	1.56679	0.647811	0.00406109	1047751	1049442	-	PECL_1042		conserved hypothetical protein with DAK2 domain	chromosome	NC_016605
2341.85	5207.31	2.22359	1.15289	1.5685e-06	1049470	1049832	-	PECL_1043		hypothetical protein	chromosome	NC_016605
17315.3	5313.28	0.306855	-1.70437	9.14687e-13	1050120	1050305	+	PECL_1044	rpmB	ribosomal protein L28	chromosome	NC_016605
1864.21	1275.04	0.683956	-0.548024	0.0553179	1050396	1051052	-	PECL_1045		thiamine pyrophosphokinase	chromosome	NC_016605
1501.19	1170.05	0.779417	-0.359532	0.15054	1051052	1051699	-	PECL_1046	rpe	ribulose-phosphate 3-epimerase	chromosome	NC_016605
1850.98	1476.1	0.797471	-0.326497	0.275893	1051696	1052622	-	PECL_1047	rsgA	ribosome small subunit-dependent GTPase A	chromosome	NC_016605
2326.6	2191.79	0.942056	-0.0861157	0.821747	1052634	1054145	-	PECL_1048		phosphotransferase enzyme family protein	chromosome	NC_016605
1305.78	1224.68	0.937897	-0.0924989	0.746274	1054142	1054888	-	PECL_1049	stp	serine/threonine phosphatase stp	chromosome	NC_016605
2259.14	2790.41	1.23516	0.304703	0.279497	1054894	1056162	-	PECL_1050	sun	ribosomal RNA small subunit methyltransferase B	chromosome	NC_016605
1464.45	2366.78	1.61616	0.692569	0.00568448	1056227	1057186	-	PECL_1051	fmt	methionyl-tRNA formyltransferase	chromosome	NC_016605
2842.7	5809.74	2.04374	1.03121	1.67221e-05	1057205	1059622	-	PECL_1052	priA	primosomal protein N'	chromosome	NC_016605
1373.15	3147.9	2.29246	1.1969	1.7897e-07	1059633	1060823	-	PECL_1053	coaBC	phosphopantothenoylcysteine decarboxylase/phosphopantothenate--cysteine ligase	chromosome	NC_016605
1983	1466.07	0.73932	-0.43573	0.14902	1060981	1061190	-	PECL_1054	rpoZ	DNA-directed RNA polymerase, omega subunit	chromosome	NC_016605
6728.87	2929.11	0.435305	-1.1999	0.0341691	1061193	1061807	-	PECL_1055	gmk	guanylate kinase, gmk	chromosome	NC_016605
251.626	199.155	0.791472	-0.337389	0.390305	1061954	1062289	+	PECL_1056		hypothetical protein	chromosome	NC_016605
3839.45	2974.21	0.774644	-0.368394	0.0727123	1062388	1064061	-	PECL_1057	recN	DNA repair protein RecN	chromosome	NC_016605
817.128	734.807	0.899255	-0.153198	0.538179	1064079	1064537	-	PECL_1058		arginine repressor, DNA binding domain protein	chromosome	NC_016605
1320.15	1638.51	1.24115	0.311683	0.348796	1064540	1065364	-	PECL_1059		hemolysin TlyA family protein	chromosome	NC_016605
1001.98	999.004	0.997027	-0.00429529	0.967859	1065361	1066260	-	PECL_1060		farnesyl-diphosphate synthase	chromosome	NC_016605
229.188	283.31	1.23614	0.305845	0.441875	1066253	1066486	-	PECL_1061	xseB	exodeoxyribonuclease VII, small subunit	chromosome	NC_016605
1472.34	1803.93	1.22521	0.293034	0.469667	1066479	1067825	-	PECL_1062	xseA	exodeoxyribonuclease VII, large subunit	chromosome	NC_016605
1065.09	1266.4	1.18901	0.249759	0.413997	1067827	1068678	-	PECL_1063	folD	Bifunctional methylenetetrahydrofolate dehydrogenase (NADP+)/methenyltetrahydrofolate cyclohydrolase protein FolD	chromosome	NC_016605
4073.86	2004.7	0.492089	-1.02301	1.68582e-05	1068864	1069265	-	PECL_1064	nusB	transcription antitermination factor NusB	chromosome	NC_016605
6597.44	2992.83	0.453636	-1.14039	1.22869e-06	1069262	1069693	-	PECL_1065		hypothetical protein	chromosome	NC_016605
9826.1	3845.86	0.391392	-1.35331	3.77655e-09	1069718	1070281	-	PECL_1066	efp	translation elongation factor P	chromosome	NC_016605
26591.8	11897.2	0.447401	-1.16036	1.42951e-06	1070394	1070681	-	PECL_1067	rpmA	ribosomal protein L27	chromosome	NC_016605
25807.4	11554.9	0.447737	-1.15928	7.70073e-07	1070701	1071027	-	PECL_1068		hypothetical protein	chromosome	NC_016605
45806.4	18009.1	0.393157	-1.34682	4.13416e-09	1071043	1071351	-	PECL_1069	rplU	ribosomal protein L21	chromosome	NC_016605
855.063	1213.08	1.4187	0.504571	0.0834655	1071485	1072111	-	PECL_1070		Transcriptional regulator, TetR family	chromosome	NC_016605
316.246	909.488	2.87589	1.52401	1.65099e-07	1072399	1072665	+	PECL_1071		conserved membrane protein	chromosome	NC_016605
186.938	241.603	1.29243	0.370083	0.220314	1072813	1074255	-	PECL_1072		hypothetical protein	chromosome	NC_016605
54.6092	18.7682	0.343683	-1.54085	0.0429963	1074581	1075384	-	PECL_1073		putative cell-wall-anchored protein (LPXTG motif)	chromosome	NC_016605
399.245	460.348	1.15304	0.205449	0.571836	1075381	1077567	-	PECL_1074		putative cell-wall-anchored protein (LPXTG motif)	chromosome	NC_016605
35.9425	136.993	3.81145	1.93034	3.51397e-05	1077864	1078451	+	PECL_1078		hypothetical protein	chromosome	NC_016605
53.6025	196.045	3.65738	1.87081	3.56417e-06	1079250	1079594	+	PECL_1079		hypothetical protein	chromosome	NC_016605
86.376	53.7922	0.622768	-0.683234	0.188928	1080228	1080524	+	PECL_1080		hypothetical protein	chromosome	NC_016605
2243.59	1875.7	0.836026	-0.25838	0.342107	1081116	1081628	+	PECL_1082		hypothetical protein	chromosome	NC_016605
1326.31	833.915	0.628748	-0.669446	0.0118547	1081680	1082771	-	PECL_1083	folP	dihydropteroate synthase	chromosome	NC_016605
614.453	335.906	0.546675	-0.871245	0.00241995	1082773	1083375	-	PECL_1084	rdgB	Non-canonical purine NTP pyrophosphatase, RdgB/HAM1 family	chromosome	NC_016605
849.644	571.758	0.672938	-0.571455	0.0338853	1083357	1084649	-	PECL_1085	folC	bifunctional Dihydrofolate synthase/tetrahydrofolylpolyglutamate synthase protein FolC	chromosome	NC_016605
339.541	236.321	0.696002	-0.522837	0.200127	1084665	1085210	-	PECL_1086	folE	GTP cyclohydrolase I	chromosome	NC_016605
282.8	214.45	0.75831	-0.399141	0.188928	1085203	1085697	-	PECL_1087	folK	2-amino-4-hydroxy-6-hydroxymethyldihydropteridine pyrophosphokinase	chromosome	NC_016605
187.905	119.784	0.63747	-0.649571	0.187568	1085684	1086067	-	PECL_1088	folB	dihydroneopterin aldolase	chromosome	NC_016605
2765.46	2528.23	0.914216	-0.129394	0.906394	1086179	1086718	-	PECL_1089		dUTPase family protein	chromosome	NC_016605
4644.58	4338.26	0.934047	-0.0984325	0.792806	1086719	1087645	-	PECL_1090		hypothetical protein	chromosome	NC_016605
3986.91	3784.49	0.94923	-0.0751708	0.732685	1087638	1088504	-	PECL_1091		hypothetical protein	chromosome	NC_016605
20828.1	12452	0.597845	-0.742156	0.000724482	1088657	1089997	-	PECL_1092	glnA	glutamine synthetase, type I	chromosome	NC_016605
4258.15	2653.18	0.623083	-0.682505	0.00352779	1090014	1090379	-	PECL_1093	glnR	HTH-type transcriptional regulator glnR	chromosome	NC_016605
1262.31	1039.98	0.823871	-0.27951	0.23658	1090463	1091719	-	PECL_1094		aluminum resistance protein	chromosome	NC_016605
474.348	556.701	1.17361	0.230957	0.449363	1091716	1092630	-	PECL_1096	miaA	tRNA dimethylallyltransferase	chromosome	NC_016605
355.258	420.908	1.1848	0.244638	0.38075	1092634	1093368	-	PECL_1097	ugpQ	glycerophosphoryl diester phosphodiesterase	chromosome	NC_016605
560.714	923.348	1.64674	0.719609	0.00350926	1093451	1093627	+	PECL_1098		hypothetical protein	chromosome	NC_016605
1130.26	448.625	0.396922	-1.33307	1.07907e-07	1093830	1095902	-	PECL_1099	topB	DNA topoisomerase III family protein	chromosome	NC_016605
4026.65	2613.88	0.649144	-0.623389	0.0106545	1096103	1096519	-	PECL_1100		rhodanese-like domain protein	chromosome	NC_016605
8933.17	5685.31	0.636426	-0.651934	0.00458077	1096547	1097509	-	PECL_1101	glcK	glucokinase	chromosome	NC_016605
1496.42	875.152	0.584832	-0.773906	0.00241995	1097529	1097732	-	PECL_1102		hypothetical protein	chromosome	NC_016605
775.361	646.834	0.834237	-0.261471	0.406699	1097765	1098454	-	PECL_1103		rhomboid family protein	chromosome	NC_016605
739.525	640.629	0.86627	-0.207111	0.682331	1098441	1099022	-	PECL_1104		5-formyltetrahydrofolate cyclo-ligase	chromosome	NC_016605
11258.1	5900.14	0.524079	-0.932144	0.0974461	1099087	1099236	-	PECL_2051		50S ribosomal protein L33	chromosome	NC_016605
8098.51	6390.71	0.789122	-0.341679	0.243455	1099336	1101426	-	PECL_1105		penicillin binding transpeptidase domain protein	chromosome	NC_016605
1167.76	973.988	0.834062	-0.261773	0.213928	1101563	1104172	+	PECL_1106		hypothetical protein	chromosome	NC_016605
4524.29	3907.26	0.863618	-0.211535	0.59845	1104259	1104738	-	PECL_1107	greA	transcription elongation factor greA	chromosome	NC_016605
8714.84	6362.85	0.730116	-0.453802	0.0516035	1104756	1105412	-	PECL_1108	udk	uridine kinase	chromosome	NC_016605
11463.3	9800	0.8549	-0.226172	0.444173	1105426	1106598	-	PECL_1110		aminodeoxychorismate lyase	chromosome	NC_016605
13182.1	4846.95	0.367691	-1.44343	7.07607e-11	1106689	1109106	-	PECL_1111	pheT	phenylalanine--tRNA ligase, beta subunit	chromosome	NC_016605
4288.45	1649.52	0.384643	-1.37841	1.96652e-09	1109113	1110159	-	PECL_1112	pheS	phenylalanine--tRNA ligase, alpha subunit	chromosome	NC_016605
4065.75	10212.2	2.51176	1.3287	2.62957e-05	1110509	1110838	-	PECL_1113		Transcriptional regulator, HxlR family	chromosome	NC_016605
3937.7	8129.59	2.06455	1.04583	0.000134678	1110860	1111363	-	PECL_1114		HD domain protein	chromosome	NC_016605
1670.3	2307.78	1.38166	0.466399	0.0329098	1111455	1112216	-	PECL_1115		RNA 2'-O ribose methyltransferase substrate binding family protein	chromosome	NC_016605
209.535	553.618	2.64213	1.4017	0.00567621	1112320	1112577	+	PECL_1116		acylphosphatase family protein	chromosome	NC_016605
4453.94	3113.8	0.699112	-0.516404	0.0401866	1112654	1113646	+	PECL_1117		membrane insertase, YidC/Oxa1 family domain protein	chromosome	NC_016605
4149.24	1926.98	0.464416	-1.10651	1.68499e-06	1113697	1115148	-	PECL_1118		Two-component system, sensor histidine kinase	chromosome	NC_016605
4464.16	3244.47	0.726781	-0.460408	0.0838661	1115153	1115839	-	PECL_1120		Two-component response regulator	chromosome	NC_016605
20822	40966.8	1.96748	0.976346	5.51553e-06	1115996	1117414	-	PECL_1121	gnd	6-phosphogluconate dehydrogenase	chromosome	NC_016605
15742.3	7074.25	0.449379	-1.154	2.62784e-06	1117535	1117717	-	PECL_2025		50S ribosomal protein L32	chromosome	NC_016605
26270.5	10056.8	0.382818	-1.38527	6.24872e-09	1117768	1118310	-	PECL_1122		hypothetical protein	chromosome	NC_016605
4598.77	1907.6	0.414806	-1.26949	2.04692e-08	1118386	1119480	-	PECL_1123		hypothetical protein	chromosome	NC_016605
2637.13	1242.61	0.471196	-1.0856	3.54789e-06	1119480	1120214	-	PECL_1124		methyltransferase domain protein	chromosome	NC_016605
1584.67	1240.46	0.782784	-0.353313	0.143177	1120211	1120567	-	PECL_1125		iojap-like ribosome-associated protein	chromosome	NC_016605
3093.26	1859.55	0.601161	-0.734176	0.00187118	1120583	1121188	-	PECL_1126		hypothetical protein	chromosome	NC_016605
2767.78	2077.26	0.750513	-0.414051	0.114936	1121175	1121822	-	PECL_1127	nadD	nicotinate (nicotinamide) nucleotide adenylyltransferase	chromosome	NC_016605
1958.4	1194.9	0.610139	-0.71279	0.0267208	1121887	1122198	-	PECL_1128		putative RNA-binding protein, YhbY family	chromosome	NC_016605
3673.5	2629.27	0.71574	-0.482493	0.0410424	1122208	1123323	-	PECL_1129	yqeH	ribosome biogenesis GTPase YqeH	chromosome	NC_016605
717.494	963.265	1.34254	0.424965	0.100186	1123310	1123849	-	PECL_1130		HAD hydrolase, IA, variant 1 family protein	chromosome	NC_016605
930.129	2328.26	2.50315	1.32375	2.43089e-07	1123990	1124913	+	PECL_1131		alcohol dehydrogenase GroES-like domain protein	chromosome	NC_016605
2216.17	8748.52	3.94759	1.98097	7.75308e-07	1125181	1125597	-	PECL_1132		pyridoxamine 5'-phosphate oxidase family protein	chromosome	NC_016605
22397.2	12151.1	0.542529	-0.882228	0.000151124	1125778	1126131	-	PECL_1133	rplT	ribosomal protein L20	chromosome	NC_016605
12162.6	5572.61	0.458175	-1.12603	0.000169915	1126179	1126382	-	PECL_1134	rpmI	ribosomal protein L35	chromosome	NC_016605
18240.9	11705.2	0.641702	-0.640025	0.0115414	1126401	1126904	-	PECL_1135	infC	translation initiation factor IF-3	chromosome	NC_016605
20045.7	7403.17	0.369314	-1.43708	3.68563e-12	1127109	1129052	-	PECL_1136	thrS	threonine--tRNA ligase	chromosome	NC_016605
3743.77	3775.48	1.00847	0.0121668	0.864487	1129342	1130271	-	PECL_1137	dnaI	Primosomal protein DnaI	chromosome	NC_016605
4399.58	3928.44	0.892915	-0.163406	0.552861	1130271	1131629	-	PECL_1138		replication initiation and membrane attachment protein	chromosome	NC_016605
1690.74	1805.78	1.06804	0.0949723	0.690189	1131631	1132104	-	PECL_1139	nrdR	Transcriptional repressor NrdR	chromosome	NC_016605
1190.95	1056.23	0.88688	-0.173189	0.383465	1132122	1132715	-	PECL_1140	coaE	dephospho-CoA kinase	chromosome	NC_016605
1993.7	1927.59	0.966838	-0.0486541	0.903475	1132708	1133547	-	PECL_1141	mutM	formamidopyrimidine-DNA glycosylase, mutM	chromosome	NC_016605
5218.25	6155.67	1.17964	0.238351	0.418023	1133560	1136217	-	PECL_1142	polA	DNA polymerase I	chromosome	NC_016605
209.869	332.913	1.58629	0.665656	0.0728603	1136374	1136844	-	PECL_1143	gpx2	glutathione peroxidase 2	chromosome	NC_016605
3686.33	7197.74	1.95255	0.965358	0.00138569	1137003	1137701	-	PECL_1144		inhibitor of apoptosis-promoting Bax1 family protein	chromosome	NC_016605
4712.36	2286.38	0.485188	-1.04338	1.36502e-06	1137822	1139135	-	PECL_1145	murC	UDP-N-acetylmuramate--alanine ligase	chromosome	NC_016605
5138.77	2772.71	0.539567	-0.890125	8.91373e-05	1139151	1141103	-	PECL_1146	sftA	DNA translocase sftA	chromosome	NC_016605
2392.25	1671.27	0.69862	-0.517419	0.029611	1141122	1141763	-	PECL_1147		putative tRNA binding domain protein	chromosome	NC_016605
1853.72	2434.37	1.31324	0.393127	0.0640319	1141833	1142162	+	PECL_1148		hypothetical protein	chromosome	NC_016605
1831.38	1750.08	0.955609	-0.0655078	0.898045	1142223	1142864	-	PECL_1149	trmB	tRNA (guanine-N(7)-)-methyltransferase	chromosome	NC_016605
2330.44	2450.08	1.05134	0.0722286	0.868402	1142861	1144066	-	PECL_1150		bacterial ABC transporter EcsB family protein	chromosome	NC_016605
1247.34	1425.42	1.14277	0.192532	0.390465	1144059	1144793	-	PECL_1151		ABC transporter, ATP-binding protein	chromosome	NC_016605
1212.63	1236.49	1.01968	0.0281146	0.868932	1144987	1145424	+	PECL_1152		Histidine triad (HIT) domain protein	chromosome	NC_016605
937.499	563.145	0.600689	-0.73531	0.00413607	1145421	1145771	+	PECL_1153		hypothetical protein	chromosome	NC_016605
20873.7	11493.7	0.550632	-0.86084	0.000477483	1145887	1146762	+	PECL_1154	prsA	foldase protein prsA	chromosome	NC_016605
2485.33	2076.41	0.835467	-0.259345	0.332304	1147023	1147973	-	PECL_1155		hypothetical protein	chromosome	NC_016605
3834.65	2490.3	0.649422	-0.622773	0.00293898	1147987	1150554	-	PECL_1156		hypothetical protein	chromosome	NC_016605
1771.52	1625.37	0.917501	-0.124219	0.573325	1150544	1151764	-	PECL_1157		calcineurin-like phosphoesterase family protein	chromosome	NC_016605
5794.58	4729.23	0.816147	-0.2931	0.393974	1151835	1152179	-	PECL_1158		hypothetical protein	chromosome	NC_016605
7594.33	7595.26	1.00012	0.000177161	0.952181	1152243	1154381	-	PECL_1159		penicillin-binding , 1A family protein	chromosome	NC_016605
4533.93	570.342	0.125794	-2.99086	1.84877e-15	1154568	1155017	-	PECL_1160	argR	arginine repressor, argR	chromosome	NC_016605
9798.54	1178.33	0.120256	-3.05582	6.84462e-11	1155023	1155703	-	PECL_1161		cyclic nucleotide-binding domain protein	chromosome	NC_016605
8242.64	1989.74	0.241395	-2.05053	1.39269e-19	1155894	1157579	-	PECL_1162	argS	arginine--tRNA ligase, argS	chromosome	NC_016605
65.8338	268.371	4.07649	2.02733	2.43415e-08	1158228	1158458	-	PECL_2026		hypothetical protein	chromosome	NC_016605
2055.75	2078.9	1.01126	0.0161553	0.948254	1158806	1159384	+	PECL_1164		hypothetical protein	chromosome	NC_016605
519.788	3457.42	6.6516	2.7337	1.04544e-28	1159623	1160702	-	PECL_1165		glycosyl transferases group 1 family protein	chromosome	NC_016605
3724.65	1937.9	0.52029	-0.942612	0.00015198	1160866	1161564	-	PECL_1166		aspartate racemase	chromosome	NC_016605
4766.07	3535.24	0.741752	-0.430991	0.143032	1161571	1162827	-	PECL_1167	yxbA	ATP-grasp enzyme	chromosome	NC_016605
8253.94	5367.12	0.650249	-0.620936	0.00910227	1162829	1164358	-	PECL_1168	murE	UDP-N-acetylmuramoyl-L-alanyl-D-glutamate--L-lysine ligase	chromosome	NC_016605
20927	16812.5	0.803391	-0.315825	0.216184	1164372	1166252	-	PECL_1169	asnB	asparagine synthase	chromosome	NC_016605
179.554	155.886	0.868185	-0.203925	0.83279	1166368	1166712	-	PECL_1170		hypothetical protein	chromosome	NC_016605
359.502	394.477	1.09729	0.133944	0.802131	1166719	1167267	-	PECL_1171		Transcriptional regulator, TetR family	chromosome	NC_016605
3227.2	9256.49	2.86827	1.52018	1.66347e-10	1167527	1169086	-	PECL_1172	gadC	glutamate/gamma-aminobutyrate antiporter, gadC	chromosome	NC_016605
826.594	2370.12	2.86733	1.51971	5.26128e-10	1169476	1169970	+	PECL_1173	cysE	serine O-acetyltransferase	chromosome	NC_016605
2032.97	4520.13	2.22342	1.15278	2.15602e-06	1169992	1170909	+	PECL_1174	cysK	cysteine synthase A	chromosome	NC_016605
982.692	163.416	0.166294	-2.58819	1.92809e-19	1170971	1171777	-	PECL_1175		DNA/RNA non-specific endonuclease family protein	chromosome	NC_016605
798.55	874.214	1.09475	0.130604	0.534222	1172017	1172292	-	PECL_1177		hypothetical protein	chromosome	NC_016605
780.462	798.755	1.02344	0.0334249	1	1172400	1172591	-	PECL_1178		putative membrane protein	chromosome	NC_016605
198.911	240.627	1.20972	0.274676	0.689762	1172608	1172781	-	PECL_1179		putative membrane protein	chromosome	NC_016605
2374.37	2305.2	0.970869	-0.0426515	0.868402	1172785	1173603	-	PECL_1180		HAD hydrolase, IIB family protein	chromosome	NC_016605
3063.81	1230.77	0.401712	-1.31577	1.33494e-08	1173828	1174484	+	PECL_1181		deoxyguanosine kinase	chromosome	NC_016605
3838.13	5093.47	1.32707	0.408244	0.108	1174617	1174997	-	PECL_1182		universal stress family protein	chromosome	NC_016605
3091.22	1016.92	0.328971	-1.60397	7.13478e-12	1175037	1175759	-	PECL_1183		pseudouridine synthase	chromosome	NC_016605
5159.64	2098.84	0.40678	-1.29768	3.26214e-09	1175766	1177451	-	PECL_1184		polysaccharide biosynthesis family protein	chromosome	NC_016605
7331.72	3236.21	0.441398	-1.17985	3.39885e-07	1177485	1179902	-	PECL_1185	leuS	leucine--tRNA ligase	chromosome	NC_016605
818.43	498.247	0.608784	-0.715997	0.0123898	1180248	1180868	+	PECL_1186		PAP2 superfamily protein	chromosome	NC_016605
826.693	579.776	0.70132	-0.511856	0.0884764	1180872	1181429	+	PECL_1187		putative rRNA methylase	chromosome	NC_016605
1776.05	1090.47	0.613987	-0.703719	0.0127116	1181580	1183046	-	PECL_1188		H+ antiporter-2 family protein	chromosome	NC_016605
6755.61	9198.44	1.3616	0.445302	0.0370437	1183185	1184372	-	PECL_1189	metK	S-adenosylmethionine synthetase	chromosome	NC_016605
832.291	1312.97	1.57754	0.657675	0.0499437	1184549	1185277	+	PECL_1191		putative membrane protein	chromosome	NC_016605
249.108	393.301	1.57884	0.658862	0.0237416	1185353	1185973	-	PECL_1192		L-lysine permease, lysE type	chromosome	NC_016605
2561.39	1779.74	0.694833	-0.525262	0.0533005	1193256	1194278	-	PECL_1220		conserved hypothetical family protein	chromosome	NC_016605
3172.18	2350.42	0.740947	-0.432558	0.107147	1194281	1195309	-	PECL_1221		glycosyl transferases group 1 family protein	chromosome	NC_016605
3022.18	2508.39	0.829993	-0.268828	0.540994	1195345	1196520	-	PECL_1222		glycosyl transferases group 1 family protein	chromosome	NC_016605
679.914	766.134	1.12681	0.172245	0.584023	1196596	1197375	-	PECL_1223		alpha/beta hydrolase fold family protein	chromosome	NC_016605
77776.7	87100.7	1.11988	0.163347	0.482254	1197472	1199199	-	PECL_1224	ptsI	phosphoenolpyruvate-protein phosphotransferase	chromosome	NC_016605
7334.84	9178.06	1.2513	0.323422	0.14641	1199199	1199465	-	PECL_1225	ptsH	phosphocarrier protein HPr	chromosome	NC_016605
1601.26	2051.39	1.28111	0.35739	0.123924	1199585	1199809	-	PECL_1226		hypothetical protein	chromosome	NC_016605
8249.12	12026	1.45785	0.543846	0.0796375	1199962	1202169	+	PECL_1227	clpE	ATP-dependent Clp protease ATP-binding subunit ClpE	chromosome	NC_016605
942.112	643.259	0.682783	-0.5505	0.0723747	1202241	1202612	-	PECL_1228		hypothetical protein	chromosome	NC_016605
2256.16	1854.92	0.822158	-0.282512	0.347652	1202612	1203466	-	PECL_1229		sulfite exporter TauE/SafE family protein	chromosome	NC_016605
14623.7	9194.69	0.628754	-0.669433	0.00458077	1203559	1205643	-	PECL_1230		type I phosphodiesterase / nucleotide pyrophosphatase family protein	chromosome	NC_016605
2684.99	1951.63	0.726865	-0.46024	0.0824032	1205742	1207310	-	PECL_1231	prfC	peptide chain release factor 3	chromosome	NC_016605
3473.21	4502.38	1.29631	0.374415	0.0544542	1207419	1207826	-	PECL_1232	tagD	glycerol-3-phosphate cytidylyltransferase	chromosome	NC_016605
1684.77	1070.62	0.635469	-0.654106	0.0167483	1207976	1209103	-	PECL_1233		hypothetical protein	chromosome	NC_016605
2396.48	1244.22	0.519184	-0.945682	0.000553532	1209150	1209707	-	PECL_1234		hypothetical protein	chromosome	NC_016605
7876.9	4675.43	0.593562	-0.75253	0.0010376	1209877	1211085	-	PECL_1235		beta-lactamase family protein	chromosome	NC_016605
2514.14	2374.68	0.944532	-0.0823285	0.629158	1211089	1211907	-	PECL_1236	recX	regulatory protein recX	chromosome	NC_016605
1980.39	2473.55	1.24902	0.3208	0.197843	1211971	1212426	+	PECL_1237		flavodoxin	chromosome	NC_016605
3582.24	2286.8	0.638371	-0.647534	0.00724519	1212481	1213596	-	PECL_1238		UDP-N-acetylglucosamine 2-epimerase	chromosome	NC_016605
1848.85	6007.02	3.24905	1.70002	3.83258e-12	1213751	1214986	+	PECL_1239	pepS	aminopeptidase pepS	chromosome	NC_016605
4100.3	4550.07	1.10969	0.15016	0.359215	1215275	1215499	-	PECL_1241		hypothetical protein	chromosome	NC_016605
4225.4	3579.63	0.847169	-0.239277	0.571423	1215613	1215831	-	PECL_1242		hypothetical protein	chromosome	NC_016605
9967.8	8215.54	0.824208	-0.27892	0.328566	1215882	1216913	-	PECL_1243		Cell envelope-associated transcriptional attenuator LytR-Cps	chromosome	NC_016605
2759.12	4346.37	1.57528	0.655605	0.0207489	1216993	1218315	-	PECL_1244		DEAD/DEAH box helicase family protein	chromosome	NC_016605
2100.27	3664.47	1.74476	0.80303	0.00147933	1218321	1219328	-	PECL_1245		oxidoreductase , NAD-binding Rossmann fold family protein	chromosome	NC_016605
317.667	2009.29	6.32514	2.6611	1.04497e-14	1219461	1219826	+	PECL_1247		hypothetical protein	chromosome	NC_016605
772.883	1291.04	1.67042	0.740214	0.00347361	1219823	1220596	-	PECL_1246		glycosyl hydrolases 25 family protein	chromosome	NC_016605
876.021	658.788	0.752022	-0.411152	0.152817	1220675	1221994	+	PECL_1248	steT	serine/threonine exchanger SteT	chromosome	NC_016605
828.143	794.979	0.959954	-0.0589631	0.822527	1222035	1222568	+	PECL_1249		vanZ like family protein	chromosome	NC_016605
336.393	315.844	0.938912	-0.090938	0.868402	1222725	1223096	+	PECL_2052		vanZ like family protein	chromosome	NC_016605
2854.43	897.988	0.314595	-1.66843	3.52593e-12	1223106	1224521	-	PECL_1252		polysaccharide biosynthesis family protein	chromosome	NC_016605
3191.53	1258.74	0.3944	-1.34227	5.53339e-09	1224527	1225648	-	PECL_1253	glf	UDP-galactopyranose mutase	chromosome	NC_016605
1794.86	792.197	0.441369	-1.17994	2.55239e-06	1225669	1226829	-	PECL_1254		CDP-glycerol:poly(Glycerophosphate) glycerophosphotransferase	chromosome	NC_016605
1476.26	535.67	0.362856	-1.46253	2.43619e-08	1226852	1228102	-	PECL_1255		putative membrane protein	chromosome	NC_016605
1824.88	552.656	0.302845	-1.72335	7.50044e-11	1228175	1229101	-	PECL_1256		glycosyl transferase 2 family protein	chromosome	NC_016605
979.979	393.289	0.401324	-1.31716	9.36052e-07	1229151	1229825	-	PECL_1257		bacterial sugar transferase family protein	chromosome	NC_016605
1262.53	598.169	0.473785	-1.07769	1.12132e-05	1229910	1230695	-	PECL_1258	ywqE	Tyrosine-protein phosphatase ywqE	chromosome	NC_016605
978.694	340.333	0.347742	-1.52391	2.00691e-08	1230695	1231432	-	PECL_1259	ywqD	tyrosine-protein kinase YwqD	chromosome	NC_016605
755.686	257.011	0.340103	-1.55596	2.9563e-08	1231436	1232215	-	PECL_1260	ywqC	Tyrosine-protein kinase transmembrane modulator	chromosome	NC_016605
821.481	366.272	0.445868	-1.16531	2.27662e-05	1232233	1233357	-	PECL_1261		beta-lactamase family protein	chromosome	NC_016605
3744.91	1114.5	0.297603	-1.74854	5.07646e-13	1233625	1234989	-	PECL_1262	rumA	23S rRNA (uracil-5-)-methyltransferase RumA	chromosome	NC_016605
5266.97	5376.06	1.02071	0.0295763	0.967855	1235058	1236089	-	PECL_1263		Diacylglycerol kinase	chromosome	NC_016605
6242.87	7351.11	1.17752	0.235753	0.403173	1236096	1237523	-	PECL_1264	gatB	aspartyl/glutamyl-tRNA(Asn/Gln) amidotransferase, B subunit	chromosome	NC_016605
5293.69	5910.08	1.11644	0.158905	0.559689	1237523	1238983	-	PECL_1265	gatA	aspartyl/glutamyl-tRNA(Asn/Gln) amidotransferase, A subunit	chromosome	NC_016605
1460.85	1252.3	0.857244	-0.222223	0.448326	1238983	1239291	-	PECL_1266	gatC	aspartyl/glutamyl-tRNA(Asn/Gln) amidotransferase, C subunit	chromosome	NC_016605
4551.05	4036.84	0.887011	-0.172976	0.694689	1239302	1240447	-	PECL_1267		lipoprotein, pheromone	chromosome	NC_016605
6001.29	2872.54	0.478654	-1.06295	3.37455e-06	1240533	1242797	-	PECL_1268	pcrA	ATP-dependent DNA helicase PcrA	chromosome	NC_016605
6468.98	5242.87	0.810462	-0.303183	0.31743	1242889	1244022	-	PECL_1269		Phosphoribosylaminoimidazole carboxylase, ATPase subunit	chromosome	NC_016605
3533.93	3137.21	0.887739	-0.171792	0.529975	1244045	1244620	-	PECL_1270	xpt	xanthine phosphoribosyltransferase	chromosome	NC_016605
1690.34	2195.28	1.29872	0.377091	0.0740488	1244638	1245282	-	PECL_1271		mannosyl-glycoendo-beta-N-acetylglucosaminidase family protein	chromosome	NC_016605
953.1	2015.64	2.11483	1.08054	0.00134371	1245385	1245990	-	PECL_1272		hypothetical protein	chromosome	NC_016605
1629.6	4453.41	2.73283	1.4504	3.58199e-09	1246059	1247027	+	PECL_1273		D-isomer specific 2-hydroxyacid dehydrogenase, NAD binding domain protein	chromosome	NC_016605
15234	6382.07	0.418935	-1.2552	0.00113322	1247157	1247549	-	PECL_1274	rpsI	30S ribosomal protein S9	chromosome	NC_016605
32877.5	10638.9	0.323592	-1.62775	6.84498e-13	1247564	1248007	-	PECL_1275	rplM	ribosomal protein L13	chromosome	NC_016605
2138.86	987.247	0.461576	-1.11536	4.98871e-07	1248143	1248889	-	PECL_1276	truA	tRNA pseudouridine synthase A	chromosome	NC_016605
2099.79	1099.29	0.523522	-0.933677	0.00667481	1248892	1249692	-	PECL_1277	ecfT	energy-coupling factor transporter transmembrane protein EcfT	chromosome	NC_016605
2062.08	1147.45	0.556451	-0.845674	0.000239859	1249685	1250554	-	PECL_1278	ecfA2	energy-coupling factor transporter ATP-binding protein EcfA2	chromosome	NC_016605
2211.13	1631.72	0.737959	-0.438388	0.0815812	1250530	1251375	-	PECL_1279	ecfA1	Energy-coupling factor transporter ATP-binding protein EcfA1	chromosome	NC_016605
6603.04	4246.02	0.643041	-0.637018	0.205848	1251566	1251949	-	PECL_1280	rplQ	ribosomal protein L17	chromosome	NC_016605
45273	25871	0.571444	-0.807316	0.000171228	1251971	1252915	-	PECL_1281	rpoA	DNA-directed RNA polymerase, alpha subunit	chromosome	NC_016605
16797.7	10096.2	0.601047	-0.734449	0.00546256	1253000	1253389	-	PECL_1282	rpsK	30S ribosomal protein S11	chromosome	NC_016605
18576.5	10236.6	0.551052	-0.859741	5.18857e-05	1253412	1253777	-	PECL_1283	rpsM	30S ribosomal protein S13	chromosome	NC_016605
8642.36	5381.36	0.622673	-0.683454	0.0510028	1253944	1254165	-	PECL_1284	infA	translation initiation factor IF-1	chromosome	NC_016605
29869.8	10569.1	0.35384	-1.49883	1.84705e-05	1254292	1254951	-	PECL_1285	adk	adenylate kinase	chromosome	NC_016605
47833.5	19629.8	0.410378	-1.28498	0.00239226	1254976	1256274	-	PECL_1286	secY	preprotein translocase, SecY subunit	chromosome	NC_016605
10951.4	5782.21	0.527988	-0.921423	0.153966	1256274	1256708	-	PECL_1287	rplO	50S ribosomal protein L15	chromosome	NC_016605
4633.9	2345.16	0.506089	-0.982538	0.00748634	1256730	1256912	-	PECL_1288	rpmD	50S ribosomal protein L30	chromosome	NC_016605
15478.9	7745.4	0.500385	-0.998891	0.0553179	1256926	1257429	-	PECL_1289	rpsE	30S ribosomal protein S5	chromosome	NC_016605
16659.3	7319.1	0.43934	-1.18659	1.4261e-05	1257451	1257807	-	PECL_1290	rplR	50S ribosomal protein L18	chromosome	NC_016605
22349.6	10121	0.452851	-1.14289	0.00264535	1257860	1258396	-	PECL_1291	rplF	50S ribosomal protein L6	chromosome	NC_016605
17485.2	7690.45	0.439825	-1.185	6.66996e-06	1258422	1258820	-	PECL_1292	rpsH	30S ribosomal protein S8	chromosome	NC_016605
7288.67	2886.97	0.39609	-1.3361	8.5405e-07	1258854	1259039	-	PECL_2027	rpsN	30S ribosomal protein S14	chromosome	NC_016605
18729.9	9929.76	0.530157	-0.91551	0.00973574	1259058	1259600	-	PECL_1293	rplE	50S ribosomal protein L5	chromosome	NC_016605
19056.6	8151.33	0.427742	-1.22519	3.63483e-08	1259627	1259938	-	PECL_1294	rplX	50S ribosomal protein L24	chromosome	NC_016605
15298.5	6477.8	0.423428	-1.23981	3.27261e-05	1259972	1260340	-	PECL_1295	rplN	50S ribosomal protein L14	chromosome	NC_016605
14305	5506.13	0.384908	-1.37741	3.86569e-09	1260392	1260658	-	PECL_1296	rpsQ	30S ribosomal protein S17	chromosome	NC_016605
4778.41	2050.25	0.429066	-1.22073	2.30955e-08	1260685	1260879	-	PECL_1297	rpmC	50S ribosomal protein L29	chromosome	NC_016605
12897.2	6634.91	0.514446	-0.958909	0.0179547	1260869	1261303	-	PECL_1298	rplP	50S ribosomal protein L16	chromosome	NC_016605
28765.7	13951	0.484987	-1.04398	0.000287549	1261306	1261977	-	PECL_1299	rpsC	30S ribosomal protein S3	chromosome	NC_016605
10495.5	5160.08	0.491646	-1.02431	3.51369e-07	1261990	1262337	-	PECL_1300	rplV	50S ribosomal protein L22	chromosome	NC_016605
12633.1	7230.19	0.572323	-0.8051	0.0217411	1262350	1262631	-	PECL_1301	rpsS	30S ribosomal protein S19	chromosome	NC_016605
27003.6	16182.3	0.599264	-0.738737	0.076309	1262659	1263507	-	PECL_1302	rplB	50S ribosomal protein L2	chromosome	NC_016605
10036.5	4776.76	0.475938	-1.07116	1.76487e-07	1263527	1263814	-	PECL_1303	rplW	50S ribosomal protein L23	chromosome	NC_016605
20915	12029.5	0.575163	-0.797958	0.00641014	1263814	1264437	-	PECL_1304	rplD	50S ribosomal protein L4	chromosome	NC_016605
34949.4	16877.7	0.482918	-1.05015	8.88793e-07	1264456	1265088	-	PECL_1305	rplC	50S ribosomal protein L3	chromosome	NC_016605
19394	11083.2	0.571473	-0.807242	0.000225895	1265127	1265435	-	PECL_1306	rpsJ	30S ribosomal protein S10	chromosome	NC_016605
903.544	989.555	1.09519	0.131185	0.678909	1265716	1266951	-	PECL_1307		major facilitator superfamily protein	chromosome	NC_016605
95903.7	20710.2	0.215948	-2.21125	7.35033e-24	1267149	1269239	-	PECL_1308	fusA	translation elongation factor G, fusA	chromosome	NC_016605
40143.8	14849.6	0.369911	-1.43475	9.07304e-07	1269361	1269831	-	PECL_1309	rpsG	30S ribosomal protein S7	chromosome	NC_016605
58998.2	16226.5	0.275034	-1.86232	5.9388e-18	1269845	1270258	-	PECL_1310	rpsL	30S ribosomal protein S12	chromosome	NC_016605
144.717	127.185	0.878856	-0.186301	0.487162	1270524	1271207	+	PECL_1311		bacterial Peptidase A24 N-terminal domain protein	chromosome	NC_016605
57864.8	34475.8	0.595799	-0.747102	0.00112252	1271244	1274864	-	PECL_1313	rpoC	DNA-directed RNA polymerase, beta' subunit	chromosome	NC_016605
37349.9	33542.2	0.898055	-0.155124	0.377437	1274907	1278512	-	PECL_1314	rpoB	DNA-directed RNA polymerase, beta subunit, rpoB	chromosome	NC_016605
10661.3	11485.3	1.07729	0.107413	0.766465	1278748	1281225	-	PECL_1315	clpC	ATP-dependent Clp protease ATP-binding subunit ClpC	chromosome	NC_016605
1582.71	1611.14	1.01796	0.0256797	1	1281243	1281725	-	PECL_1316	ctsR	transcriptional regulator CtsR	chromosome	NC_016605
6258.93	2079.68	0.332273	-1.58956	1.09594e-13	1282688	1283962	-	PECL_1323	serS	serine--tRNA ligase	chromosome	NC_016605
2898.23	1941.48	0.669884	-0.578017	0.0286998	1284221	1284853	-	PECL_1324		deoxyguanosine kinase	chromosome	NC_016605
4246.25	3151.22	0.742117	-0.430282	0.0909032	1284963	1286420	-	PECL_1325		amino acid permease, lysine-specific	chromosome	NC_016605
142.328	282.356	1.98383	0.988291	0.00406109	1286735	1287229	-	PECL_1326		hypothetical protein	chromosome	NC_016605
524.131	2051.76	3.91459	1.96886	2.04951e-14	1287349	1288146	+	PECL_1327		lipase/esterase	chromosome	NC_016605
5751.88	9154.17	1.59151	0.670396	0.00446835	1288279	1289577	+	PECL_1328		cell envelope-related function transcriptional attenuator common domain protein	chromosome	NC_016605
285.871	300.647	1.05169	0.072711	0.786748	1289695	1290153	-	PECL_1329		hypothetical protein	chromosome	NC_016605
407.597	667.907	1.63865	0.712505	0.0729294	1290164	1290913	-	PECL_1330		hypothetical protein	chromosome	NC_016605
44521.5	23959.2	0.53815	-0.893921	0.26378	1291054	1291254	-	PECL_1331	cspC	cold shock protein CspC	chromosome	NC_016605
3902.18	5866	1.50327	0.588099	0.0109612	1291418	1292083	-	PECL_1332	scaR	metalloregulator ScaR	chromosome	NC_016605
4867.97	7704.51	1.5827	0.662384	0.00216756	1292099	1292992	-	PECL_1333	czcD	Cobalt/zinc/cadmium cation efflux pump protein	chromosome	NC_016605
2978.2	1302.17	0.437233	-1.19352	1.15836e-06	1293143	1293835	-	PECL_1334		PAP2 superfamily protein	chromosome	NC_016605
2206.48	931.34	0.422093	-1.24437	3.63193e-07	1293846	1294499	-	PECL_1335		hypothetical protein	chromosome	NC_016605
6112.05	2232.42	0.365248	-1.45305	3.79808e-07	1294496	1296034	-	PECL_1336		hypothetical protein	chromosome	NC_016605
1901.61	1255.32	0.660135	-0.599167	0.0402995	1296402	1296812	-	PECL_1337		hypothetical protein	chromosome	NC_016605
1942.04	1852.39	0.953839	-0.0681817	0.823447	1296828	1297418	-	PECL_1338		acetyltransferase, GNAT family	chromosome	NC_016605
1175.62	770.311	0.655237	-0.60991	0.0172268	1297479	1298366	-	PECL_1339		pseudouridine synthase, RluA family	chromosome	NC_016605
3421.1	1323.07	0.38674	-1.37057	8.58798e-09	1298526	1299221	+	PECL_1340		hypothetical protein	chromosome	NC_016605
1352.65	844.253	0.624149	-0.680037	0.5453	1299293	1299445	+	PECL_1341		hypothetical protein	chromosome	NC_016605
1637.96	2369.88	1.44684	0.532908	0.0364206	1299525	1301291	-	PECL_1342	recQ	ATP-dependent DNA helicase RecQ	chromosome	NC_016605
5281.93	10298	1.94967	0.96323	1.23037e-05	1301403	1303577	-	PECL_1343		protein containing glycosyl hydrolase family 25 domain and kxYKxGKxW signal peptide	chromosome	NC_016605
375.85	426.871	1.13575	0.183644	0.737016	1303726	1304976	-	PECL_1344		major Facilitator Superfamily protein	chromosome	NC_016605
274.014	193.771	0.707156	-0.4999	0.119627	1305000	1305749	-	PECL_1345		hypothetical protein	chromosome	NC_016605
116.415	82.9586	0.712611	-0.488813	0.248311	1305929	1306093	+	PECL_1346		putative membrane protein	chromosome	NC_016605
665.787	723.693	1.08697	0.120318	0.751381	1306103	1307161	+	PECL_1347	pepQ1	proline dipeptidase	chromosome	NC_016605
11030.5	6138.83	0.556535	-0.845456	0.000531258	1307245	1308654	+	PECL_1348	pepDA	dipeptidase A	chromosome	NC_016605
9141.94	31745.5	3.47252	1.79598	0.000166627	1308735	1308947	+	PECL_1349		csbD-like family protein	chromosome	NC_016605
744.215	854.136	1.1477	0.198746	0.330558	1309107	1310138	-	PECL_1350	ilvE	branched-chain amino acid aminotransferase	chromosome	NC_016605
5.29116	3.82554	0.723007	-0.467919	1	1310211	1310345	-	PECL_1351		hypothetical protein	chromosome	NC_016605
670.711	443.623	0.661421	-0.596359	0.0693495	1310473	1310862	-	PECL_1352	msaD	malonate semialdehyde decarboxylase	chromosome	NC_016605
80.1075	51.764	0.646182	-0.629987	0.450389	1310980	1311435	-	PECL_1353		hypothetical protein	chromosome	NC_016605
73.997	53.3154	0.720507	-0.472915	0.475737	1311432	1311893	-	PECL_1354		lytTr DNA-binding domain protein	chromosome	NC_016605
14551.1	10763.5	0.739704	-0.43498	0.0935018	1312070	1313623	-	PECL_1355	guaA	GMP synthase (glutamine-hydrolyzing)	chromosome	NC_016605
454.545	778.954	1.7137	0.777114	0.00717657	1313726	1314160	-	PECL_1356		hypothetical protein	chromosome	NC_016605
4554.6	6047.02	1.32767	0.408901	0.217145	1314526	1315443	-	PECL_1357	coaA	pantothenate kinase	chromosome	NC_016605
2940.14	5462.29	1.85784	0.893624	0.0607978	1315495	1316199	-	PECL_1358	alsD	alpha-acetolactate decarboxylase	chromosome	NC_016605
4834.79	10200.2	2.10974	1.07707	0.00653022	1316212	1317888	-	PECL_1359	alsS	acetolactate synthase	chromosome	NC_016605
3056.84	3120.05	1.02068	0.0295274	0.807816	1318004	1320313	-	PECL_1360		DNA helicase	chromosome	NC_016605
2419.26	351.204	0.14517	-2.78419	4.76039e-11	1320439	1321107	+	PECL_1361		phosphoglycerate mutase	chromosome	NC_016605
6471.84	778.431	0.12028	-3.05553	7.32792e-40	1321124	1322767	+	PECL_1362		amino acid transporter	chromosome	NC_016605
1191.83	1724.25	1.44672	0.532786	0.0402995	1322811	1324019	-	PECL_1363		trans-2-enoyl-CoA reductase catalytic region family protein	chromosome	NC_016605
976.405	1124.78	1.15196	0.204088	0.342227	1324155	1325669	+	PECL_1364	glpK	glycerol kinase	chromosome	NC_016605
444.428	533.631	1.20071	0.263894	0.382638	1325739	1326539	-	PECL_1365		protein tyrosine/serine phosphatase	chromosome	NC_016605
628.038	763.64	1.21591	0.282041	0.225029	1326552	1327613	-	PECL_1366		flavin oxidoreductase / NADH oxidase family protein	chromosome	NC_016605
139.357	178.355	1.27984	0.355966	0.385209	1327630	1327974	-	PECL_1367	pduU	propanediol utilization protein PduU	chromosome	NC_016605
222.445	264.182	1.18763	0.24808	0.554655	1327987	1329174	-	PECL_1368	pduW	putative propionate kinase/acetate kinase	chromosome	NC_016605
89.0616	165.679	1.86027	0.895514	0.0682297	1329207	1330328	-	PECL_1369	pduQ	propanol dehydrogenase	chromosome	NC_016605
60.7594	139.029	2.28819	1.1942	0.00352779	1330331	1331761	-	PECL_1370	pduP	CoA-dependent propionaldehyde dehydrogenase	chromosome	NC_016605
31.8949	35.145	1.1019	0.139995	0.854292	1331764	1332243	-	PECL_1371	pduObis	Propanediol utilization protein PduObis	chromosome	NC_016605
26.9394	58.4502	2.16969	1.11749	0.38872	1332245	1332823	-	PECL_1372	pduO	Propanediol utilization protein PduO	chromosome	NC_016605
9.28918	15.5406	1.67297	0.742415	0.552456	1332835	1333098	-	PECL_1373	pduN	propanediol utilization protein PduN	chromosome	NC_016605
28.2919	44.4724	1.57192	0.652523	0.204471	1333086	1333589	-	PECL_1374	pduM	Propanediol utilization protein PduM	chromosome	NC_016605
48.2028	76.1438	1.57965	0.659609	0.389469	1333611	1334240	-	PECL_1375	pduL	phosphate propanoyltransferase	chromosome	NC_016605
17.1174	37.6576	2.19996	1.13748	0.0979361	1334273	1334551	-	PECL_1376	pduJ	propanediol utilization protein PduJ	chromosome	NC_016605
20.4441	44.4686	2.17513	1.1211	0.153151	1334593	1335015	-	PECL_1377	pduK	propanediol utilization protein PduK	chromosome	NC_016605
11.3622	18.6509	1.64149	0.71501	0.413158	1335017	1335367	-	PECL_1378	pduH	diol dehydratase-reactivating factor, small subunit	chromosome	NC_016605
91.3217	128.74	1.40974	0.495433	0.429686	1335367	1337199	-	PECL_1379	pduG	diol dehydratase-reactivating factor, large subunit	chromosome	NC_016605
18.7263	37.4154	1.99801	0.998564	0.250025	1337215	1337739	-	PECL_1380	pduE	propanediol dehydratase small subunit	chromosome	NC_016605
26.3965	55.2263	2.09218	1.06501	0.138152	1337752	1338486	-	PECL_1381	pduD	propanediol dehydratase medium subunit	chromosome	NC_016605
150.581	151.092	1.00339	0.00488618	0.751381	1338505	1340181	-	PECL_1382	pduC	propanediol dehydratase large subunit	chromosome	NC_016605
6.10067	16.0173	2.6255	1.39259	0.418023	1340203	1340925	-	PECL_1383	pduB	Propanediol utilization protein PduB	chromosome	NC_016605
2.1323	7.65109	3.58818	1.84325	0.349931	1340980	1341264	-	PECL_1384	pduA	propanediol utilization protein PduA	chromosome	NC_016605
119.623	69.9344	0.584622	-0.774425	0.194735	1341512	1341955	-	PECL_1385	eutP	ethanolamine utilization protein, EutP	chromosome	NC_016605
329.848	224.019	0.67916	-0.558176	0.112938	1342083	1343126	-	PECL_1386	cobT	nicotinate-nucleotide-dimethylbenzimidazole phosphoribosyltransferase	chromosome	NC_016605
278.801	157.441	0.564708	-0.824423	0.091151	1343130	1345592	-	PECL_1387		hypothetical protein	chromosome	NC_016605
168.27	245.171	1.45701	0.54301	0.207483	1345840	1346616	-	PECL_1389	cbiK	sirohydrochlorin cobaltochelatase 2	chromosome	NC_016605
103.168	145.117	1.40661	0.492224	0.418023	1346613	1347317	-	PECL_1390	cbiL	precorrin-2 C20-methyltransferase	chromosome	NC_016605
71.5887	132.327	1.84844	0.886308	0.0889538	1347310	1348095	-	PECL_1391	cbiK	sirohydrochlorin cobaltochelatase	chromosome	NC_016605
105.547	176.202	1.66942	0.739347	0.0742315	1348092	1349492	-	PECL_1392	cobA	uroporphyrin-III C-methyltransferase/uroporphyrinogen-III synthase	chromosome	NC_016605
61.3717	120.616	1.96534	0.974778	0.0411086	1349498	1350241	-	PECL_1393	cbiJ	precorrin-6x reductase	chromosome	NC_016605
47.1665	78.2968	1.66001	0.731193	0.281409	1350238	1350963	-	PECL_1394	cbiH	precorrin-3B C17-methyltransferase	chromosome	NC_016605
69.7921	173.932	2.49214	1.31739	0.00137485	1350979	1352031	-	PECL_1395	cbiG	cobalamin (vitamin B12) biosynthesis protein CbiG	chromosome	NC_016605
46.5838	86.788	1.86305	0.897667	0.0655293	1352024	1352791	-	PECL_1396	cbiF	precorrin-4 C11-methyltransferase	chromosome	NC_016605
26.3965	44.8243	1.69812	0.763935	0.504461	1352791	1353354	-	PECL_1397	cbiT	precorrin-6Y C5,15-methyltransferase (decarboxylating), CbiT subunit	chromosome	NC_016605
25.2911	61.5606	2.43408	1.28338	0.0891834	1353347	1353940	-	PECL_1398	cbiE	precorrin-6Y C5,15-methyltransferase (decarboxylating), CbiE subunit	chromosome	NC_016605
53.0103	118.702	2.23921	1.16299	0.0207489	1353937	1355070	-	PECL_1399	cbiD	cobalt-precorrin-6A synthase	chromosome	NC_016605
26.4261	57.6177	2.18033	1.12455	0.0957057	1355072	1355674	-	PECL_2015	cbiC	cobalt-precorrin-8X methylmutase	chromosome	NC_016605
36.8012	62.1584	1.68903	0.756197	0.345053	1355685	1356692	-	PECL_1402	cbiB	adenosylcobinamide-phosphate synthase	chromosome	NC_016605
48.3706	92.6493	1.9154	0.937648	0.044828	1356689	1358077	-	PECL_1403	cbiA	cobyrinic acid a,c-diamide synthase	chromosome	NC_016605
40.7301	106.154	2.60628	1.38199	0.00357436	1358074	1359144	-	PECL_1404	cobD	threonine-phosphate decarboxylase	chromosome	NC_016605
17.3641	53.9133	3.10487	1.63453	0.0151474	1359160	1359675	-	PECL_1405		hypothetical protein	chromosome	NC_016605
17.0679	36.3408	2.12919	1.09031	0.154637	1359672	1360241	-	PECL_1406		cob(I)yrinic acid a,c-diamide adenosyltransferase	chromosome	NC_016605
9.28918	12.0745	1.29984	0.378339	0.696823	1360246	1360698	-	PECL_1407		flavodoxin	chromosome	NC_016605
11.6978	40.5258	3.46438	1.7926	0.0159447	1360704	1361417	-	PECL_1408	hemD	putative uroporphyrinogen-III synthase HemD	chromosome	NC_016605
14.5901	20.4445	1.40126	0.486723	0.49968	1361414	1362013	-	PECL_1409	cobC	alpha-ribazole-5'-phosphate phosphatase	chromosome	NC_016605
24.215	52.7137	2.17691	1.12228	0.215674	1361998	1362780	-	PECL_1410	cobS	cobalamin 5'-phosphate synthase	chromosome	NC_016605
22.2899	67.1835	3.01407	1.59171	0.0054879	1362782	1363372	-	PECL_1411	cobU	bifunctional protein CobU, adenosylcobinamide kinase/adenosylcobinamide-phosphate guanylyltransferase	chromosome	NC_016605
19.9109	65.8705	3.30826	1.72607	0.0019524	1363377	1364102	-	PECL_1412		hypothetical protein	chromosome	NC_016605
45.2411	146.188	3.23131	1.69212	0.0652656	1364111	1365394	-	PECL_1413	hemL	glutamate-1-semialdehyde-2,1-aminomutase, hemL	chromosome	NC_016605
31.9741	88.8161	2.77775	1.47392	0.0126659	1365399	1366385	-	PECL_1414	hemB	delta-aminolevulinic acid dehydratase, hemB	chromosome	NC_016605
24.1654	74.9519	3.10161	1.63302	0.00428116	1366378	1367319	-	PECL_1415	hemC	porphobilinogen deaminase, hemC	chromosome	NC_016605
21.5199	77.226	3.58859	1.84342	0.000510785	1367325	1368584	-	PECL_1416	hemA	glutamyl-tRNA reductase, hemA	chromosome	NC_016605
8.35127	26.8961	3.2206	1.68733	0.0895218	1368587	1369030	-	PECL_1417	sirA	Precorrin-2 dehydrogenase, sirA	chromosome	NC_016605
52.5857	111.41	2.11863	1.08314	0.0318958	1369039	1370538	-	PECL_1418	cbiP	cobyric acid synthase CbiP	chromosome	NC_016605
17.4332	32.992	1.89248	0.920279	0.369321	1370557	1371363	-	PECL_1419	cbiO	cobalt ABC transporter, ATP-binding protein CbiO	chromosome	NC_016605
19.674	36.9348	1.87734	0.90869	0.501587	1371373	1372053	-	PECL_1420	cbiQ	cobalt ABC transporter, permease protein CbiQ	chromosome	NC_016605
6.5152	2.62982	0.403644	-1.30884	0.655336	1372057	1372347	-	PECL_1421	cbiN	cobalt transport protein CbiN	chromosome	NC_016605
7.0187	23.1878	3.30372	1.72409	0.479384	1372334	1373101	-	PECL_1422	cbiM	Cobalt transport protein CbiM	chromosome	NC_016605
187.885	282.242	1.50221	0.587085	0.0459513	1373577	1374665	+	PECL_1423		transcriptional regulator, AraC family	chromosome	NC_016605
103.158	107.108	1.03829	0.054209	0.946185	1375068	1376126	+	PECL_1424	nixA	high-affinity nickel-transport protein nixA	chromosome	NC_016605
1992.1	1439.61	0.722659	-0.468613	0.0494258	1376346	1377299	-	PECL_1425	oppF	oligopeptide/dipeptide ABC transporter, ATP-binding protein OppF	chromosome	NC_016605
1949.75	1415.71	0.726099	-0.461762	0.0667306	1377314	1378441	-	PECL_1426	oppD	oligopeptide/dipeptide ABC transporter, ATP-binding protein OppD	chromosome	NC_016605
983.811	859.619	0.873765	-0.194683	0.538179	1378459	1379481	-	PECL_1427	oppC	oligopeptide/dipeptide ABC transporter, permease protein OppC	chromosome	NC_016605
884.621	804.276	0.909176	-0.137369	0.732685	1379484	1380413	-	PECL_1428	oppB	oligopeptide/dipeptide ABC transporter, permease protein OppB	chromosome	NC_016605
821.913	3508.23	4.26837	2.09369	3.96511e-18	1380506	1382128	-	PECL_1429	oppA	oligopeptide/dipeptide ABC transporter, periplasmic binding protein OppA	chromosome	NC_016605
3705.88	2191.12	0.591253	-0.758152	0.000498236	1382378	1383643	+	PECL_1430	hflX	GTP-binding protein HflX	chromosome	NC_016605
870.287	2529.04	2.90598	1.53903	9.3174e-06	1383710	1384993	-	PECL_1431		oxidoreductase, FAD/NAD-binding domain protein	chromosome	NC_016605
523.529	1436.48	2.74385	1.4562	8.55129e-08	1385050	1385772	-	PECL_1432		apbE family protein	chromosome	NC_016605
426.333	1105.08	2.59206	1.3741	0.0931679	1385776	1386219	-	PECL_1433		FMN-binding domain protein	chromosome	NC_016605
422.552	919.488	2.17604	1.1217	8.19579e-05	1386339	1387067	-	PECL_1434		short chain dehydrogenase family protein	chromosome	NC_016605
46.9885	85.9441	1.82904	0.87109	0.290095	1387218	1387595	+	PECL_1435		Transcriptional regulator, MerR family	chromosome	NC_016605
123.681	424.862	3.43514	1.78037	4.72845e-05	1387709	1388392	+	PECL_1436		mgtC family protein, putatively for magnesium transport	chromosome	NC_016605
82.1808	3052.75	37.1467	5.21516	8.95643e-91	1388472	1389833	-	PECL_1437		PTS system, cellobiose-specific IIC component	chromosome	NC_016605
100.947	3770.92	37.3556	5.22325	6.29089e-93	1389859	1391175	-	PECL_1438		cellulase family protein	chromosome	NC_016605
1183.04	653.539	0.552426	-0.856147	0.00238388	1391349	1392095	+	PECL_1439		Transcriptional regulator, GntR family	chromosome	NC_016605
39.3875	55.582	1.41116	0.49688	0.766465	1392175	1392924	-	PECL_1440		lytTr DNA-binding domain protein	chromosome	NC_016605
34.2048	56.1798	1.64245	0.715852	0.533191	1393029	1393832	-	PECL_1441		bacterial SH3 domain protein	chromosome	NC_016605
713.002	2334.31	3.27393	1.71102	1.55895e-13	1394027	1395358	-	PECL_1442	fucP	L-fucose:H+ symporter permease	chromosome	NC_016605
270.578	552.043	2.04024	1.02874	0.000179162	1395377	1395772	-	PECL_1443	rbsD	D-ribose pyranase	chromosome	NC_016605
1141.99	1735.94	1.5201	0.604169	0.288993	1395784	1396692	-	PECL_1444	rbsK	ribokinase	chromosome	NC_016605
895.644	231.788	0.258794	-1.95012	1.49436e-12	1396803	1397807	-	PECL_1445		Ribose operon transcriptional regulator, LacI family	chromosome	NC_016605
1392.55	2384.2	1.71211	0.775777	0.00323164	1398025	1398681	-	PECL_1446		amino acid ABC transporter, permease protein (His/Glu/Gln/Arg/opine family)	chromosome	NC_016605
1159.27	2481.84	2.14086	1.09819	2.80476e-05	1398681	1399331	-	PECL_1447		amino acid ABC transporter, permease protein (His/Glu/Gln/Arg/opine family)	chromosome	NC_016605
1368.72	3147.18	2.29936	1.20123	3.33961e-06	1399328	1400161	-	PECL_1448		amino acid ABC transporter, amino acid-binding periplasmic protein (His/Glu/Gln/Arg/opine family)	chromosome	NC_016605
1080.4	2726.07	2.52321	1.33526	1.00607e-07	1400177	1400917	-	PECL_1449		amino acid ABC transporter, ATP-binding protein (His/Glu/Gln/Arg/opine family)	chromosome	NC_016605
3503.87	3898.66	1.11267	0.15403	0.376684	1401179	1402030	-	PECL_1450		hypothetical protein	chromosome	NC_016605
2971.7	3289.39	1.1069	0.146531	0.586587	1402052	1402489	-	PECL_1451		hypothetical protein	chromosome	NC_016605
776.674	1102.47	1.41948	0.505364	0.339981	1402577	1403014	-	PECL_1452		zinc-specific metalloregulatory protein	chromosome	NC_016605
667.385	738.613	1.10673	0.1463	0.916207	1403080	1403652	-	PECL_1453		guanylate kinase family protein	chromosome	NC_016605
2383.65	10169.3	4.2663	2.09299	0.00962418	1403771	1403947	+	PECL_1454		hypothetical protein	chromosome	NC_016605
569.895	739.128	1.29696	0.375129	0.143951	1404079	1404471	-	PECL_1455		NUDIX domain protein	chromosome	NC_016605
2429.71	3379.37	1.39085	0.475968	0.0774433	1404626	1406011	+	PECL_1456		amino acid permease family protein	chromosome	NC_016605
8527.22	7252.93	0.850562	-0.233512	0.329568	1406087	1408531	+	PECL_1458	pepX	xaa-Pro dipeptidyl-peptidase	chromosome	NC_016605
1211.67	760.753	0.627854	-0.6715	0.0106132	1408512	1409267	-	PECL_1457		biotin--[acetyl-CoA-carboxylase] ligase	chromosome	NC_016605
4380.41	5385.9	1.22954	0.298119	0.237679	1409457	1410407	+	PECL_1459		proline-specific peptidases family protein	chromosome	NC_016605
645.038	179.305	0.277975	-1.84697	7.20488e-10	1410556	1410791	+	PECL_2061		putative ncRNA between PECL_1459 & PECL_1460	chromosome	NC_016605
10642.1	14858.7	1.39621	0.48152	0.0773673	1411067	1411918	+	PECL_1460		aldo/keto reductase family protein	chromosome	NC_016605
859.961	5063.65	5.88823	2.55784	3.79674e-28	1412012	1413214	-	PECL_1461		flavin oxidoreductase / NADH oxidase family protein	chromosome	NC_016605
5307.63	4213.92	0.793937	-0.332904	0.206422	1413817	1415370	-	PECL_1462	ccmA	heme ABC exporter, ATP-binding protein CcmA	chromosome	NC_016605
619.568	348.472	0.562444	-0.830218	0.0127116	1415486	1415860	+	PECL_1463		glyoxalase/Bleomycin resistance /Dioxygenase superfamily protein	chromosome	NC_016605
1179.74	621.02	0.526404	-0.925757	0.000674763	1415949	1416545	+	PECL_1464	lepB	signal peptidase I	chromosome	NC_016605
1645.23	2115.02	1.28555	0.362383	0.173077	1416613	1417857	-	PECL_1465	proA	glutamate-5-semialdehyde dehydrogenase	chromosome	NC_016605
974.795	1251.84	1.28421	0.360876	0.14499	1417857	1418666	-	PECL_1466	proB	glutamate 5-kinase	chromosome	NC_016605
3301.63	3482.89	1.0549	0.0771041	0.58936	1418905	1419690	-	PECL_1467	map	methionine aminopeptidase, type I	chromosome	NC_016605
3118.56	3149.42	1.00989	0.0142036	0.937252	1419749	1420612	-	PECL_1468		EDD, DegV family domain protein	chromosome	NC_016605
752.233	1009.44	1.34192	0.424298	0.1252	1420599	1420928	-	PECL_1469	trxA	thioredoxin	chromosome	NC_016605
827.718	493.957	0.596769	-0.744756	0.0208301	1420965	1421702	-	PECL_1470		hypothetical protein	chromosome	NC_016605
768.205	302.918	0.394319	-1.34257	1.95211e-06	1421832	1422749	+	PECL_1471		corA-like Mg2+ transporter family protein	chromosome	NC_016605
721.827	624.26	0.864832	-0.209508	0.749261	1423128	1423889	-	PECL_1472		yibE/F-like family protein	chromosome	NC_016605
1366.76	1137.22	0.832049	-0.265259	0.527808	1423882	1424988	-	PECL_1473		hypothetical protein	chromosome	NC_016605
818.498	542.235	0.662476	-0.59406	0.0373702	1424990	1425421	-	PECL_1474		acetyltransferase family protein	chromosome	NC_016605
6610.35	3879.05	0.586814	-0.769025	0.00275585	1425571	1427736	+	PECL_1475		sulfatase family protein	chromosome	NC_016605
2001.2	1928.94	0.963889	-0.0530607	1	1428089	1429084	-	PECL_1476	yumC	ferredoxin-NADP reductase	chromosome	NC_016605
2525.47	1707.63	0.676164	-0.564555	0.0225071	1429394	1430347	+	PECL_1477		Purine nucleosidase	chromosome	NC_016605
1188.18	1161.81	0.977807	-0.0323782	0.906285	1430413	1432389	-	PECL_1478		sodium/hydrogen antiporter	chromosome	NC_016605
160.818	230.123	1.43095	0.516977	0.0937303	1432838	1432993	-	PECL_1479		hypothetical protein	chromosome	NC_016605
2245.68	2589.01	1.15288	0.205244	0.407218	1433018	1433953	-	PECL_1480		prolyl oligopeptidase family protein	chromosome	NC_016605
639.627	453.412	0.708869	-0.496409	0.0726395	1434162	1434587	+	PECL_1481		helix-turn-helix family protein	chromosome	NC_016605
1202.28	693.093	0.576481	-0.794655	0.0286566	1434593	1435435	+	PECL_1482		putative SAM-dependent methyltransferase	chromosome	NC_016605
10878.7	7193.12	0.661212	-0.596814	0.569487	1435477	1435632	+	PECL_2062		putative ncRNA between PECL_1482 & PECL_1483	chromosome	NC_016605
473.806	810.004	1.70957	0.773632	0.00631752	1435738	1436379	+	PECL_1483		hypothetical protein	chromosome	NC_016605
257.509	135.559	0.526423	-0.925705	0.0109656	1436498	1436731	-	PECL_1484		putative membrane protein	chromosome	NC_016605
1098.02	822.238	0.748836	-0.417278	0.450389	1436715	1437407	-	PECL_1485		L,D-transpeptidase catalytic domain protein	chromosome	NC_016605
766.575	724.806	0.945512	-0.0808329	0.868402	1437419	1437865	-	PECL_1486		hypothetical protein	chromosome	NC_016605
392.818	153.256	0.390145	-1.35792	0.000105272	1438035	1439315	-	PECL_1487		major facilitator superfamily protein	chromosome	NC_016605
3164.81	3856.96	1.2187	0.285344	0.351109	1439503	1439979	+	PECL_1488		universal stress family protein	chromosome	NC_016605
75.1719	155.042	2.0625	1.0444	0.0170241	1440139	1440645	+	PECL_1489		Transcriptional regulator, TetR family	chromosome	NC_016605
117.511	219.119	1.86467	0.898921	0.0127116	1440647	1441706	+	PECL_2016		ABC transporter, permease component, frameshift	chromosome	NC_016605
363.835	402.726	1.10689	0.146514	0.757841	1441709	1442383	+	PECL_1492		ABC transporter, ATPase component	chromosome	NC_016605
441.594	726.921	1.64613	0.719077	0.0133674	1442406	1443287	+	PECL_1493		RNA pseudouridylate synthase family protein	chromosome	NC_016605
21378	65748.5	3.07552	1.62083	7.74056e-13	1443351	1445714	-	PECL_1494	xpkA	xylulose-5-phosphate phosphoketolase	chromosome	NC_016605
1353.67	750.612	0.5545	-0.85074	0.00293898	1446147	1446872	-	PECL_1495		Transcriptional regulator, GntR family	chromosome	NC_016605
1170.5	1366.09	1.1671	0.222931	0.509145	1447001	1447513	+	PECL_1496		YbaK/EbsC family protein	chromosome	NC_016605
1171.79	1390.25	1.18643	0.246625	0.406626	1447518	1448261	-	PECL_1497		hypothetical protein	chromosome	NC_016605
1054.66	674.347	0.639399	-0.645212	0.0383427	1448478	1449008	-	PECL_1498		hypothetical protein	chromosome	NC_016605
1165.87	611.576	0.524567	-0.9308	0.000740804	1449143	1449478	+	PECL_1499		hypothetical protein	chromosome	NC_016605
1739.13	932.554	0.536218	-0.899108	0.000875019	1449478	1450032	+	PECL_1500		hypothetical protein	chromosome	NC_016605
1185.94	1861.02	1.56924	0.650065	0.406982	1450125	1451015	-	PECL_1501		eamA-like transporter family protein	chromosome	NC_016605
408.039	2189.19	5.36515	2.42362	0.0559666	1451216	1452220	+	PECL_1502		aldose 1-epimerase family protein	chromosome	NC_016605
176.237	1907.84	10.8254	3.43635	0.00227	1452233	1453051	+	PECL_1504		HAD hydrolase, IIB family protein	chromosome	NC_016605
119.051	1541.71	12.95	3.69488	0.00264535	1453048	1453574	-	PECL_1503		Maltose o-acetyltransferase, frameshift	chromosome	NC_016605
418.702	28977.3	69.2074	6.11285	4.90804e-06	1453929	1454897	-	PECL_1505	mleP	Malate permease, mleP	chromosome	NC_016605
2185.09	58893.7	26.9525	4.75235	0.00251414	1454954	1456570	-	PECL_1506	mleA	malolactic enzyme, mleA	chromosome	NC_016605
455.344	334.351	0.734281	-0.445596	0.138517	1456743	1457726	+	PECL_1507	mleR	malolactic regulator, LysR family	chromosome	NC_016605
18.4796	11.8361	0.640495	-0.642741	0.866681	1457744	1457899	+	PECL_1508		hypothetical protein	chromosome	NC_016605
2510.22	1189.63	0.473917	-1.07729	1.71178e-06	1458028	1458609	-	PECL_1509		peptidyl-prolyl cis-trans isomerase	chromosome	NC_016605
1471.83	775.446	0.526857	-0.924517	0.00156011	1458713	1459348	-	PECL_1510		HAD hydrolase, IA, variant 1 family protein	chromosome	NC_016605
1352.66	1452.85	1.07407	0.103087	0.99799	1459803	1461323	+	PECL_1512		voltage gated chloride channel family protein	chromosome	NC_016605
394.023	409.776	1.03998	0.0565548	1	1461320	1461700	-	PECL_1511		glyoxalase family protein	chromosome	NC_016605
1966.79	1874.97	0.953317	-0.0689715	0.749273	1461937	1463748	-	PECL_1513	pepF	oligoendopeptidase F	chromosome	NC_016605
132.555	166.398	1.25531	0.328042	0.525039	1463820	1464611	-	PECL_1514		hypothetical protein	chromosome	NC_016605
208.072	382.399	1.83782	0.877996	0.0130761	1464755	1465075	-	PECL_1515	sugE	quaternary ammonium compound-resistance protein sugE	chromosome	NC_016605
918.437	19886.7	21.6528	4.43648	5.25906e-29	1465340	1466626	-	PECL_1516	eno	enolase (phosphopyruvate hydratase)	chromosome	NC_016605
561.977	410.998	0.731343	-0.451379	0.333631	1466790	1467626	-	PECL_1517		hypothetical protein	chromosome	NC_016605
546.647	622.333	1.13845	0.187077	0.482796	1467873	1469048	-	PECL_1518		major Facilitator Superfamily protein	chromosome	NC_016605
494.544	462.735	0.93568	-0.0959129	0.72137	1469041	1469889	-	PECL_1519		hypothetical protein	chromosome	NC_016605
435.838	952.249	2.18487	1.12755	3.62031e-05	1471008	1472465	-	PECL_1521	bglH	aryl-phospho-beta-D-glucosidase BglH	chromosome	NC_016605
377.576	1971.11	5.22044	2.38417	2.18226e-22	1472589	1473461	-	PECL_1522		Fructokinase	chromosome	NC_016605
749.33	1532.51	2.04517	1.03222	4.7827e-05	1473561	1474697	-	PECL_1523		Methionine synthase II (Cobalamin-independent)	chromosome	NC_016605
152.822	483.914	3.16653	1.6629	1.75401e-07	1474710	1475582	-	PECL_1524		D-methionine ABC transporter, substrate-binding protein	chromosome	NC_016605
93.6124	216.376	2.3114	1.20877	0.00348721	1475595	1476266	-	PECL_1525		D-methionine ABC transporter, permease protein	chromosome	NC_016605
108.794	295.876	2.71959	1.44339	0.000838577	1476268	1477350	-	PECL_1526		D-methionine ABC transporter, ATP-binding protein	chromosome	NC_016605
168.241	200.343	1.19081	0.251942	0.757994	1477767	1478111	+	PECL_1527		hypothetical protein	chromosome	NC_016605
138.695	187.444	1.35148	0.434543	0.184253	1478499	1479110	-	PECL_1528		Transcriptional regulator, TetR family	chromosome	NC_016605
102.96	261.677	2.54153	1.3457	8.98081e-05	1479210	1480148	+	PECL_1529		metal-dependent hydrolase	chromosome	NC_016605
667.511	909.707	1.36284	0.446611	0.233658	1480220	1482135	-	PECL_2017		firmicute fructose-1,6-bisphosphatase family protein, nonsense mutation	chromosome	NC_016605
5018.87	13230.5	2.63615	1.39843	6.4667e-10	1482332	1482817	-	PECL_1532		S-Ribosylhomocysteinase family protein	chromosome	NC_016605
1661.49	1685.87	1.01467	0.0210172	0.96356	1482888	1484078	-	PECL_1533		aminotransferase class I and II family protein	chromosome	NC_016605
862.063	901.658	1.04593	0.0647883	0.864487	1484078	1484572	-	PECL_1534		isochorismatase family protein	chromosome	NC_016605
1452.11	1160.27	0.799019	-0.323699	0.281048	1484603	1485466	-	PECL_1535		EDD, DegV family domain protein	chromosome	NC_016605
68.933	148.587	2.15553	1.10804	0.0130334	1485596	1485931	-	PECL_1536		pemK-like family protein	chromosome	NC_016605
50.5026	72.4469	1.43452	0.520566	0.306405	1485950	1486210	-	PECL_1537		hypothetical protein	chromosome	NC_016605
96.8596	215.891	2.22891	1.15634	0.00157953	1486312	1487460	-	PECL_1538		hypothetical protein	chromosome	NC_016605
269.345	138.904	0.515709	-0.95537	0.00516895	1487600	1488196	+	PECL_1539		Transcriptional regulator, TetR family	chromosome	NC_016605
64.2738	33.5936	0.522665	-0.936042	0.280371	1488228	1488344	-	PECL_1540		hypothetical protein	chromosome	NC_016605
358.553	437.41	1.21993	0.286798	0.251865	1488842	1490023	-	PECL_1541		acetyltransferase	chromosome	NC_016605
30.9176	21.7537	0.703604	-0.507164	0.370625	1490040	1490228	-	PECL_1542		putative membrane protein	chromosome	NC_016605
350.616	257.499	0.73442	-0.445323	0.571179	1490228	1491475	-	PECL_1543		PTS system, lactose/cellobiose IIC component family protein	chromosome	NC_016605
4021.03	9595.13	2.38624	1.25474	2.27813e-07	1491835	1493958	-	PECL_1544		AAA domain family protein	chromosome	NC_016605
616.172	1132.98	1.83874	0.878718	0.00212511	1494015	1494239	-	PECL_1545		hypothetical protein	chromosome	NC_016605
979.247	1184.2	1.2093	0.274168	0.170634	1494378	1494806	-	PECL_1546	ndk	nucleoside diphosphate kinase	chromosome	NC_016605
186.207	149.904	0.805038	-0.312871	0.470573	1495004	1495459	+	PECL_1547		hypothetical protein	chromosome	NC_016605
345.198	305.052	0.883702	-0.178368	0.413997	1495507	1495917	+	PECL_1548		polypeptide deformylase family protein	chromosome	NC_016605
449.827	417.184	0.927434	-0.108684	0.571536	1495927	1496607	+	PECL_1549		putative NADPH-quinone reductase	chromosome	NC_016605
101.46	104.837	1.03329	0.0472427	0.916207	1496607	1496783	+	PECL_1550		hypothetical protein	chromosome	NC_016605
749.881	648.038	0.864187	-0.210585	0.623274	1496801	1497631	-	PECL_1551		HAD hydrolase, IIB family protein	chromosome	NC_016605
1848.34	21542.6	11.6551	3.54289	2.55621e-51	1497720	1498856	+	PECL_1552		hypothetical protein	chromosome	NC_016605
141.006	2193.13	15.5535	3.95916	3.41905e-55	1498881	1499027	+	PECL_1554		hypothetical protein	chromosome	NC_016605
82.0133	1273.75	15.531	3.95708	9.06353e-15	1499014	1499145	-	PECL_1553		hypothetical protein	chromosome	NC_016605
333.648	727.731	2.18113	1.12508	0.0197277	1499262	1499930	-	PECL_1555		thiaminase	chromosome	NC_016605
295.623	695.711	2.35337	1.23473	3.63656e-05	1500011	1500682	-	PECL_1556		ABC-type transport system, permease component, putatively cobalt or thiamine	chromosome	NC_016605
521.79	1674.08	3.20835	1.68183	0.00290189	1500666	1502084	-	PECL_1557		ABC-type transport system, ATPase component, putatively cobalt or thiamine	chromosome	NC_016605
168.231	683.254	4.06141	2.02198	0.00516895	1502086	1502637	-	PECL_1558		ABC-type transport system, membrane component, putatively cobalt or thiamine	chromosome	NC_016605
121.115	771.461	6.36968	2.67122	0.00613333	1502649	1503299	-	PECL_1559	thiE	thiamine-phosphate pyrophosphorylase, thiE	chromosome	NC_016605
160.413	800.423	4.98977	2.31897	2.10483e-15	1503296	1504108	-	PECL_1560	thiD	phosphomethylpyrimidine kinase, thiD	chromosome	NC_016605
194.42	828.606	4.26193	2.09151	0.00588302	1504108	1504905	-	PECL_1561	thiM	hydroxyethylthiazole kinase, thiM	chromosome	NC_016605
235.989	240.154	1.01765	0.0252412	1	1505376	1505945	-	PECL_1562		Acetyltransferase, GNAT family	chromosome	NC_016605
659.359	352.76	0.535004	-0.902379	0.00120704	1506272	1508092	-	PECL_1563		hypothetical protein	chromosome	NC_016605
220.717	78.1795	0.354207	-1.49734	0.000770452	1508079	1508636	-	PECL_1564		Transcriptional regulator, TetR family	chromosome	NC_016605
1334.95	3520.91	2.63749	1.39917	2.01167e-08	1508775	1510547	+	PECL_1565		67 kDa myosin-cross-reactive antigen like family protein	chromosome	NC_016605
633.973	558.12	0.880354	-0.183845	0.490719	1510808	1511482	-	PECL_1566		CAAX amino terminal protease self- immunity family protein	chromosome	NC_016605
158.606	138.302	0.871984	-0.197627	0.444556	1511606	1512148	-	PECL_1567		RNA polymerase sigma factor, sigma-70 family protein	chromosome	NC_016605
478.437	881.036	1.84149	0.880872	0.0330653	1512594	1512764	-	PECL_1568		hypothetical protein	chromosome	NC_016605
1.93481	0.59786	0.309001	-1.69431	1	1512751	1512876	-	PECL_1569		hypothetical protein	chromosome	NC_016605
3407.58	18356	5.38682	2.42944	7.25838e-25	1513024	1513284	+	PECL_1570		transglycosylase associated family protein	chromosome	NC_016605
9048.99	38745	4.28169	2.09818	1.98028e-11	1513290	1513838	+	PECL_1571		hypothetical protein	chromosome	NC_016605
3458.41	14417.3	4.16878	2.05962	3.41015e-15	1513850	1514053	+	PECL_1572		putative membrane protein	chromosome	NC_016605
894.464	3283.18	3.67056	1.876	9.92611e-06	1514050	1514193	+	PECL_1573		hypothetical protein	chromosome	NC_016605
9838.71	30768.6	3.1273	1.64492	1.6238e-06	1514183	1514599	+	PECL_1574		hypothetical protein, putative alkaline shock protein 23	chromosome	NC_016605
17105.1	50260	2.93831	1.55498	7.19327e-06	1514616	1515065	+	PECL_1575		hypothetical protein, putative alkaline shock protein 23	chromosome	NC_016605
522.532	408.716	0.782185	-0.354419	0.348796	1515271	1515870	+	PECL_1576		hypothetical protein	chromosome	NC_016605
375.82	326.231	0.868051	-0.204148	0.681178	1515905	1516558	-	PECL_1577		GDSL-like Lipase/Acylhydrolase family protein	chromosome	NC_016605
325.001	255.46	0.786029	-0.347345	0.383424	1516686	1517099	+	PECL_1578		Transcriptional regulator, MarR family	chromosome	NC_016605
16006.7	82197.1	5.13516	2.36041	3.4281e-16	1517348	1519444	-	PECL_1579		copper-translocating P-type ATPase	chromosome	NC_016605
1540.04	6715.59	4.36065	2.12454	2.03594e-14	1519434	1519865	-	PECL_1580		copper transport repressor, CopY/TcrY family	chromosome	NC_016605
9.28918	14.1065	1.51859	0.602732	0.58936	1519947	1520060	+	PECL_1581		hypothetical protein	chromosome	NC_016605
145.358	186.842	1.28539	0.362208	0.340718	1520072	1520965	-	PECL_1582		Transcriptional regulator, LysR family	chromosome	NC_016605
1028.97	187.436	0.18216	-2.45672	0.00608101	1521090	1522298	+	PECL_1583		multiple substrate aminotransferase	chromosome	NC_016605
478.602	1756.42	3.66988	1.87573	3.63221e-14	1522668	1523411	-	PECL_1584		glycosyl transferase 2 family protein	chromosome	NC_016605
344.419	967.332	2.80859	1.48985	1.11833e-08	1523421	1524068	-	PECL_1585		hypothetical protein	chromosome	NC_016605
3176.52	4538.68	1.42882	0.514823	0.0420866	1524251	1525171	-	PECL_1586		L-2-hydroxyisocaproate dehydrogenase	chromosome	NC_016605
282.818	189.832	0.671214	-0.575155	0.434304	1525227	1526255	-	PECL_1587		conserved hypothetical 698 family protein	chromosome	NC_016605
339.128	227.122	0.669725	-0.57836	0.0548012	1526372	1527226	+	PECL_1588		Transcriptional regulator, LysR family	chromosome	NC_016605
1320.67	1579.84	1.19624	0.258506	0.35215	1527292	1527930	+	PECL_1589		NAD dependent epimerase/dehydratase family protein	chromosome	NC_016605
418.051	1175.85	2.81268	1.49195	0.000208156	1527892	1528242	-	PECL_2053		hypothetical protein	chromosome	NC_016605
356.906	350.368	0.981682	-0.0266721	0.868402	1528376	1529488	-	PECL_1590	glxK	glycerate kinase 1	chromosome	NC_016605
810.79	1723.36	2.12553	1.08782	0.00105642	1529677	1530732	+	PECL_1591		monooxygenase	chromosome	NC_016605
395.277	1735.41	4.39035	2.13434	1.37772e-15	1530732	1531415	+	PECL_1592		NADP oxidoreductase coenzyme F420-dependent family protein	chromosome	NC_016605
1312.72	2867.97	2.18475	1.12747	1.0239e-05	1531540	1533288	-	PECL_1593		pyruvate oxidase	chromosome	NC_016605
131.281	323.835	2.46673	1.3026	7.13988e-05	1533760	1534422	-	PECL_1594		ABC transporter, ATP-binding protein	chromosome	NC_016605
158.853	300.64	1.89257	0.920346	0.00954782	1534450	1535889	-	PECL_1595		ABC-transporter, permease protein	chromosome	NC_016605
422.611	517.848	1.22536	0.2932	0.352541	1536054	1536749	+	PECL_1596		Two-component response regulator	chromosome	NC_016605
642.599	726.334	1.13031	0.176715	0.502622	1536739	1538049	+	PECL_1597		histidine kinase-, DNA gyrase B-, and HSP90-like ATPase family protein	chromosome	NC_016605
182.377	87.8588	0.481742	-1.05367	0.00417485	1538124	1538297	-	PECL_1598		hypothetical protein	chromosome	NC_016605
500.587	236.688	0.472821	-1.08063	0.000249831	1538298	1538876	-	PECL_1599		hypothetical protein	chromosome	NC_016605
223.244	114.52	0.512981	-0.963021	0.0141471	1538878	1539192	-	PECL_1600		transcriptional regulator, PadR-like family	chromosome	NC_016605
1288.07	1818.95	1.41215	0.497896	0.0317674	1539300	1540202	-	PECL_1601		polysaccharide deacetylase family protein	chromosome	NC_016605
118.735	259.164	2.18271	1.12612	0.00155766	1540183	1540503	+	PECL_2054		hypothetical protein	chromosome	NC_016605
1652.29	2733.19	1.65418	0.726121	0.00200353	1540504	1541718	-	PECL_1602	pgaC	Poly-beta-1,6-N-acetyl-D-glucosamine synthase	chromosome	NC_016605
2298.24	2406.95	1.0473	0.0666774	0.813507	1541736	1542872	-	PECL_1603		Beta-N-acetylhexosaminidase	chromosome	NC_016605
11.8064	26.4193	2.23772	1.16203	0.180265	1542971	1543180	-	PECL_1604		hypothetical protein	chromosome	NC_016605
668.7	16610.5	24.84	4.6346	2.19047e-86	1543540	1544493	-	PECL_1605		prolyl oligopeptidase family protein	chromosome	NC_016605
1220.13	1447.66	1.18648	0.246692	0.280371	1544745	1545908	+	PECL_1606	thlA	acetyl-CoA acetyltransferase	chromosome	NC_016605
1025.59	1691.15	1.64896	0.721554	0.00357062	1545911	1546465	-	PECL_1607		hypothetical protein	chromosome	NC_016605
713.182	1467.27	2.05736	1.04079	0.000157299	1546667	1547383	-	PECL_1608		astacin family protein	chromosome	NC_016605
18.7658	31.5579	1.68167	0.749898	0.441191	1547736	1547894	-	PECL_1609		hypothetical protein	chromosome	NC_016605
24.9059	34.4261	1.38225	0.467017	0.712377	1547896	1548159	-	PECL_1610		hypothetical protein	chromosome	NC_016605
32.9808	50.6856	1.53682	0.61995	0.334586	1548149	1548472	-	PECL_1611		carboxymuconolactone decarboxylase family protein	chromosome	NC_016605
56.2578	75.5459	1.34285	0.4253	0.645921	1548472	1548894	-	PECL_1612		hypothetical protein	chromosome	NC_016605
783.426	339.005	0.432721	-1.20849	2.26769e-06	1549332	1550219	+	PECL_1613		Transcriptional regulator, LysR family	chromosome	NC_016605
555.442	1248.74	2.2482	1.16877	1.21054e-06	1550298	1551173	-	PECL_1614		Ribonuclease BN-like family protein	chromosome	NC_016605
332.326	164.608	0.495321	-1.01356	0.00302283	1551291	1551851	-	PECL_1615		cyclic nucleotide-binding domain protein	chromosome	NC_016605
302.543	180.266	0.595835	-0.747014	0.027868	1551943	1552530	+	PECL_1616		NADPH-dependent FMN reductase family protein	chromosome	NC_016605
14427	27917.6	1.9351	0.952408	5.47018e-05	1552716	1553906	-	PECL_1617		methyltransferase domain protein	chromosome	NC_016605
266.334	286.53	1.07583	0.105449	0.957094	1554133	1554738	-	PECL_1618		Transcriptional regulator, TetR family	chromosome	NC_016605
117.461	105.193	0.895553	-0.159149	0.668489	1554877	1556349	+	PECL_1619		H+ antiporter-2 family protein	chromosome	NC_016605
243.59	490.362	2.01306	1.00939	0.000399984	1556662	1557495	-	PECL_1620		alpha/beta hydrolase family protein	chromosome	NC_016605
103.483	192.821	1.8633	0.897864	0.0142074	1557605	1558141	-	PECL_1621		Transcriptional regulator, TetR family	chromosome	NC_016605
1318.61	1707.28	1.29475	0.372677	0.153151	1558652	1560709	+	PECL_1622		sodium/hydrogen exchanger family protein	chromosome	NC_016605
324.389	176.323	0.543554	-0.879506	0.0103193	1560822	1561658	-	PECL_1623		alpha amylase, catalytic domain protein, truncated	chromosome	NC_016605	245
245.91	201.672	0.820101	-0.286126	0.650836	1561926	1562843	-	PECL_1624		NAD dependent epimerase/dehydratase family protein	chromosome	NC_016605
225.21	183.736	0.815843	-0.293636	0.529109	1562904	1563581	-	PECL_1625		DJ-1/PfpI family protein	chromosome	NC_016605
74.4116	49.8531	0.669965	-0.577842	0.700957	1563578	1563916	-	PECL_1626		Transcriptional regulator, ArsR family	chromosome	NC_016605
125.813	104.236	0.828498	-0.271429	0.447389	1564758	1565642	-	PECL_1627		helix-turn-helix family protein	chromosome	NC_016605
74.7378	173.814	2.32566	1.21764	0.0020929	1565792	1567039	+	PECL_1628		major Facilitator Superfamily protein	chromosome	NC_016605
536.391	3702.04	6.90176	2.78696	3.49986e-31	1567165	1567830	-	PECL_1629		Transcriptional regulator, TetR family	chromosome	NC_016605
922.26	7274.75	7.88796	2.97965	6.98978e-36	1567843	1569186	-	PECL_1630		ABC multidrug transporter	chromosome	NC_016605
550.704	944.36	1.71482	0.778059	0.00588302	1569331	1569858	-	PECL_1631		hypothetical protein	chromosome	NC_016605
458.505	770.78	1.68107	0.749383	0.0172268	1569874	1570446	-	PECL_1632		hypothetical protein	chromosome	NC_016605
592.215	1203.77	2.03266	1.02337	9.8689e-05	1570439	1571311	-	PECL_1633		pfkB carbohydrate kinase family protein	chromosome	NC_016605
54.5502	73.4043	1.34563	0.42828	0.366054	1571684	1572613	-	PECL_1634		prolyl oligopeptidase family protein	chromosome	NC_016605
99.7127	72.7988	0.730085	-0.453863	0.332525	1572752	1573273	+	PECL_1635		Transcriptional regulator, TetR family	chromosome	NC_016605
51135.2	30340.4	0.593338	-0.753074	0.00147933	1573331	1574020	-	PECL_1636	gpmA	2,3-bisphosphoglycerate-dependent phosphoglycerate mutase	chromosome	NC_016605
2540.81	2566.49	1.01011	0.0145118	0.927617	1574111	1574914	-	PECL_1637		lipoprotein	chromosome	NC_016605
1602.56	1598.71	0.9976	-0.00346672	0.887516	1575134	1576309	+	PECL_1638		methyltransferase domain protein	chromosome	NC_016605
81.1738	118.592	1.46096	0.546919	0.196874	1576410	1577402	-	PECL_1639		short chain dehydrogenase family protein	chromosome	NC_016605
78.7355	122.41	1.5547	0.636633	0.159427	1577420	1578289	-	PECL_1640		short chain dehydrogenase family protein	chromosome	NC_016605
179.08	222.703	1.24359	0.314515	0.444	1578390	1578734	+	PECL_1641		Transcriptional regulator, MerR family	chromosome	NC_016605
273.027	295.028	1.08058	0.111807	0.712377	1578772	1579260	-	PECL_1642		hypothetical protein	chromosome	NC_016605
734.556	7445.04	10.1354	3.34134	5.42066e-27	1579608	1580939	+	PECL_1643		putative glutathione reductase	chromosome	NC_016605
1246.57	763.988	0.612874	-0.706337	0.0237328	1580996	1581328	-	PECL_1644		branched-chain amino acid transporter, AzlD family	chromosome	NC_016605
5456.87	3693.73	0.676895	-0.562995	0.0318753	1581348	1582133	-	PECL_1645		branched-chain amino acid transport protein, AzlC family	chromosome	NC_016605
2504.62	870.857	0.347701	-1.52408	4.91119e-10	1582253	1583554	-	PECL_1646		beta-lactamase family protein	chromosome	NC_016605
2896.71	2092.2	0.722267	-0.469397	0.0701178	1583701	1584825	-	PECL_1647		histidine kinase-, DNA gyrase B-, and HSP90-like ATPase family protein	chromosome	NC_016605
928.803	925.134	0.996049	-0.00571085	0.896394	1584901	1585119	+	PECL_2055		hypothetical protein	chromosome	NC_016605
4718.19	4504.79	0.95477	-0.0667741	0.87583	1585073	1585762	-	PECL_1648		Two-component response regulator	chromosome	NC_016605
698.383	1385.11	1.98331	0.987912	0.000129174	1585848	1586345	-	PECL_1649	adaB	methylated-DNA--protein-cysteine methyltransferase, inducible	chromosome	NC_016605
2945.79	3595.13	1.22043	0.287389	0.504461	1586566	1587708	-	PECL_1650	guaB	inosine-5'-monophosphate dehydrogenase	chromosome	NC_016605
318.981	213.262	0.668572	-0.580844	0.214934	1587692	1587874	+	PECL_1651		hypothetical protein	chromosome	NC_016605
2119.19	1785.54	0.842557	-0.247154	0.231042	1588093	1588815	-	PECL_1652		hypothetical protein	chromosome	NC_016605
3397.34	2376.9	0.699636	-0.515324	0.0197277	1588831	1589937	-	PECL_1653		GTPase of unknown function family protein	chromosome	NC_016605
1311.03	569.264	0.434211	-1.20353	9.03726e-06	1590092	1590844	+	PECL_1654		CAAX amino terminal protease self- immunity family protein	chromosome	NC_016605
856.356	296.708	0.346478	-1.52916	1.48493e-07	1591080	1592867	-	PECL_1655		putative membrane protein	chromosome	NC_016605
368.852	405.481	1.09931	0.136593	0.732107	1593277	1593474	-	PECL_1656		hypothetical protein	chromosome	NC_016605
1861.62	905.019	0.486144	-1.04054	7.58148e-06	1593487	1594338	-	PECL_1657		parB-like partition s domain protein	chromosome	NC_016605
1233.97	720.689	0.58404	-0.775861	0.0010613	1594362	1595090	-	PECL_1658	gidB	16S rRNA (guanine(527)-N(7))-methyltransferase GidB	chromosome	NC_016605
531.959	557.299	1.04764	0.0671383	0.822527	1595370	1596830	-	PECL_1659		galactose-1-phosphate uridyl transferase, N-terminal domain protein	chromosome	NC_016605
330.974	418.861	1.26554	0.339754	0.425759	1596820	1598004	-	PECL_1660	galK	galactokinase	chromosome	NC_016605
433.697	865.957	1.99669	0.997609	0.000147371	1598173	1598946	+	PECL_1661		Putative esterase	chromosome	NC_016605
294.913	332.077	1.12602	0.171227	0.793473	1598968	1599894	+	PECL_1662		alpha/beta fold family hydrolase	chromosome	NC_016605
741.629	541.282	0.729856	-0.454317	0.141864	1599974	1602169	-	PECL_1663		glycosyl hydrolases 31 family protein	chromosome	NC_016605
1294.34	747.006	0.577134	-0.793023	0.00211299	1602287	1603294	-	PECL_1664		Transcriptional regulator, LacI family	chromosome	NC_016605
1803.1	768.143	0.426012	-1.23104	1.67228e-05	1603326	1605032	-	PECL_1665		GIY-YIG catalytic domain protein	chromosome	NC_016605
553.024	352.169	0.636807	-0.651073	0.0384843	1605093	1605932	-	PECL_1666		helix-turn-helix domain, rpiR family protein	chromosome	NC_016605
143.464	206.799	1.44147	0.52754	0.344896	1606094	1608049	-	PECL_1667		PTS system, glucose subfamily, IIABC protein	chromosome	NC_016605
74.1746	77.3433	1.04272	0.06035	0.868402	1608049	1608957	-	PECL_1668	murQ	N-acetylmuramic acid 6-phosphate etherase	chromosome	NC_016605
167.471	126.11	0.753029	-0.409223	0.214934	1609192	1609842	-	PECL_1669		hypothetical protein	chromosome	NC_016605
226	162.58	0.719381	-0.475171	0.328566	1609915	1610694	+	PECL_1670		Transcriptional regulator, MerR family	chromosome	NC_016605
567.396	723.584	1.27527	0.350804	0.181896	1610751	1612739	-	PECL_1671		PTS system, beta-glucoside-specific IIABC component	chromosome	NC_016605
20482.6	76238	3.72208	1.89611	3.39154e-18	1613328	1615331	+	PECL_1672	treB	PTS system, beta-glucoside-specific IIABC component	chromosome	NC_016605
1717.4	2312.24	1.34636	0.429065	0.126655	1615585	1616316	+	PECL_1673	treR	trehalose operon repressor	chromosome	NC_016605
1671.35	5385.31	3.22213	1.68801	2.71086e-13	1616313	1617959	+	PECL_1674	treC	Trehalose-6-phosphate hydrolase	chromosome	NC_016605
97.7281	99.6949	1.02013	0.0287466	1	1618475	1619095	+	PECL_1675		hypothetical protein	chromosome	NC_016605
215.121	192.821	0.896338	-0.157885	0.803831	1619092	1620342	+	PECL_1676		major Facilitator Superfamily protein	chromosome	NC_016605
29.0026	16.3768	0.564666	-0.82453	0.38636	1620462	1620626	-	PECL_1677		hypothetical protein	chromosome	NC_016605
17.4035	12.9107	0.741845	-0.43081	0.836938	1620647	1620763	-	PECL_1678		hypothetical protein	chromosome	NC_016605
24.9749	20.8002	0.832842	-0.263884	0.8697	1620851	1621006	-	PECL_1679		hypothetical protein	chromosome	NC_016605
1813.85	1194.54	0.658568	-0.602596	0.00871953	1621416	1622330	-	PECL_1680	rihC	non-specific ribonucleoside hydrolase rihC	chromosome	NC_016605
9146.53	4275.63	0.46746	-1.09709	0.000651332	1622433	1623716	-	PECL_1681	nupG	purine nucleoside transport protein nupG	chromosome	NC_016605
1680.73	366.635	0.218141	-2.19667	1.9154e-17	1623862	1626216	-	PECL_1682		DEAD/DEAH box helicase family protein	chromosome	NC_016605
2598.95	893.47	0.343781	-1.54044	1.23639e-09	1626652	1627164	-	PECL_1683		hypothetical protein	chromosome	NC_016605
1454.69	388.506	0.267071	-1.9047	1.13171e-13	1627252	1628457	-	PECL_1684		drug resistance transporter, Bcr/CflA subfamily protein	chromosome	NC_016605
2739.7	2668.14	0.97388	-0.0381843	0.901372	1628579	1629985	+	PECL_1685	rumA	23S rRNA (uracil-5-)-methyltransferase RumA	chromosome	NC_016605
2590.9	3356.1	1.29534	0.373334	0.390605	1630270	1631688	+	PECL_1686	pepD	dipeptidase	chromosome	NC_016605
441.376	212.789	0.482103	-1.05259	0.00237289	1631981	1632346	-	PECL_1687		Transcriptional regulator, MerR family	chromosome	NC_016605
497.438	407.165	0.818524	-0.288903	0.525737	1632357	1633073	-	PECL_1688		sir2 family protein	chromosome	NC_016605
306.146	283.306	0.925395	-0.111859	0.689762	1633090	1633734	-	PECL_1689		NAD dependent epimerase/dehydratase family protein	chromosome	NC_016605
2824.13	1054.71	0.373465	-1.42095	6.03039e-09	1633913	1634788	-	PECL_1690		putative lipoprotein	chromosome	NC_016605
993.553	813.228	0.818505	-0.288937	0.277094	1634930	1635508	+	PECL_1691		Transcriptional regulator, TetR family	chromosome	NC_016605
1799.67	2225.04	1.23636	0.306096	1	1635575	1636516	-	PECL_1692		peroxidase family protein	chromosome	NC_016605
270.214	389.694	1.44217	0.52824	0.154637	1636607	1637776	-	PECL_1693		prolyl oligopeptidase family protein	chromosome	NC_016605
161.37	64.4326	0.399284	-1.32451	0.00259103	1637917	1638414	+	PECL_1694		Transcriptional regulator, MarR family	chromosome	NC_016605
112.072	100.058	0.892804	-0.163584	0.90025	1638810	1639484	-	PECL_1695	pgmB	beta-phosphoglucomutase	chromosome	NC_016605
421.535	441.701	1.04784	0.0674157	0.868402	1639502	1641754	-	PECL_1696		hydrolase	chromosome	NC_016605
149.682	210.518	1.40643	0.49204	0.106271	1641828	1642931	-	PECL_1697		ABC transporter family protein	chromosome	NC_016605
5.69591	6.57646	1.15459	0.207384	0.71186	1642960	1643076	-	PECL_1698		putative membrane protein	chromosome	NC_016605
39.6837	75.3037	1.8976	0.924175	0.530252	1643075	1643635	+	PECL_1699		hypothetical protein	chromosome	NC_016605
71.1148	62.0487	0.872514	-0.196749	0.878509	1643645	1644457	-	PECL_1700		multiple sugar ABC transporter, permease protein 1	chromosome	NC_016605
58.4494	78.3082	1.33976	0.421975	0.450389	1644457	1645317	-	PECL_1701		multiple sugar ABC transporter, permease protein 2	chromosome	NC_016605
303.361	571.281	1.88317	0.913162	0.00157953	1645356	1646657	-	PECL_1702		multiple sugar ABC transporter, substrate-binding protein	chromosome	NC_016605
271.774	2101.09	7.73104	2.95066	1.20031e-22	1646796	1647581	-	PECL_1703		helix-turn-helix domain, rpiR family protein	chromosome	NC_016605
256.137	3707.55	14.4749	3.85548	2.08998e-56	1647578	1648681	-	PECL_1704	aguA2	agmatine deiminase, aguA2	chromosome	NC_016605
54.2145	3446.68	63.5749	5.99038	1.40714e-110	1648700	1649647	-	PECL_1705	aguC	carbamate kinase, aguC	chromosome	NC_016605
134.322	27075.7	201.574	7.65517	8.29272e-191	1649723	1650817	-	PECL_1706	aguA1	agmatine deiminase, aguA1	chromosome	NC_016605
98.3798	26437.6	268.73	8.07001	7.63938e-85	1650831	1652189	-	PECL_1707	aguD	agmatine/putrescine antiporter, aguD	chromosome	NC_016605
317.449	28604.8	90.1084	6.49359	3.18314e-152	1652232	1653260	-	PECL_1708	aguB	putrescine carbamoyltransferase, aguB	chromosome	NC_016605
1212.43	1098.84	0.906312	-0.141921	0.854354	1653453	1654736	-	PECL_1709	amy2	alpha-amylase	chromosome	NC_016605
831.331	314.387	0.378173	-1.40288	1.75663e-07	1654736	1656382	-	PECL_1710		alpha amylase, catalytic domain protein	chromosome	NC_016605
1937.75	684.961	0.353482	-1.50029	7.78731e-10	1656479	1657426	-	PECL_1711		Transcriptional regulator, LacI family	chromosome	NC_016605
737.79	379.788	0.514765	-0.958015	0.00149621	1657721	1658179	-	PECL_1712		hypothetical protein	chromosome	NC_016605
4117.52	6650.97	1.61529	0.69179	0.00760357	1658277	1659596	-	PECL_1713	celB	PTS system, cellobiose-specific IIC component	chromosome	NC_016605
610.453	284.501	0.466049	-1.10145	0.0897193	1659803	1660891	-	PECL_1714		hypothetical protein	chromosome	NC_016605
140.699	193.052	1.37209	0.456372	0.39324	1661166	1662794	-	PECL_1715		peptide ABC transporter, peptide-binding protein	chromosome	NC_016605
1274.18	1503.23	1.17976	0.238495	0.474288	1662987	1663610	+	PECL_1716		hypothetical protein	chromosome	NC_016605
149.683	84.9982	0.567855	-0.816405	0.214913	1663740	1663883	-	PECL_1717		hypothetical protein	chromosome	NC_016605
436.451	1255.54	2.8767	1.52441	2.29608e-09	1664067	1664288	+	PECL_1718		putative membrane protein	chromosome	NC_016605
885.952	1928.79	2.17708	1.1224	3.89389e-06	1664295	1665011	+	PECL_1719		putative membrane protein	chromosome	NC_016605
1598.52	1426.48	0.892379	-0.164271	0.647612	1665077	1665640	+	PECL_1720		putative lysine decarboxylase family protein	chromosome	NC_016605
555.836	177.636	0.319584	-1.64574	3.98503e-08	1666039	1666287	-	PECL_1721	tnp	transposase for ISSau4-like protein, truncated	chromosome	NC_016605
5914.96	2412.75	0.407906	-1.29369	5.14081e-09	1666939	1668864	-	PECL_1722	fokIR	Type IIS restriction enzyme FokI	chromosome	NC_016605
3465.42	3961.06	1.14303	0.192858	0.524533	1668945	1670879	-	PECL_1723	fokIM	modification methylase FokI	chromosome	NC_016605
95.1815	162.103	1.70309	0.768158	0.0282615	1671005	1671595	+	PECL_2018		integrase, nonsense mutation	chromosome	NC_016605
128.685	198.308	1.54103	0.623895	0.377855	1671606	1672079	-	PECL_1726		CAAX amino terminal protease self- immunity family protein	chromosome	NC_016605
457.004	521.439	1.141	0.190293	0.505506	1672715	1673071	-	PECL_1727	chpB	mRNA interferase ChpB	chromosome	NC_016605
451.652	367.71	0.814144	-0.296645	0.444	1673098	1673346	-	PECL_1728		hypothetical protein	chromosome	NC_016605
721.766	566.494	0.784872	-0.34947	0.293978	1673372	1673680	-	PECL_1729		putative membrane protein	chromosome	NC_016605
724.501	545.925	0.753518	-0.408286	0.0884764	1673843	1674601	+	PECL_1730		ABC transporter, ATPase component	chromosome	NC_016605
3193.82	1621.19	0.507601	-0.978232	2.40343e-05	1674613	1676418	+	PECL_1731		ABC transporter, permease component	chromosome	NC_016605
347.133	154.933	0.44632	-1.16385	0.00236437	1676423	1676692	+	PECL_1732		putative membrane protein	chromosome	NC_016605
323.846	195.451	0.603529	-0.728504	0.040444	1676959	1677477	-	PECL_1733		PAP2 superfamily protein	chromosome	NC_016605
59.5552	633.205	10.6322	3.41037	9.38236e-29	1677963	1678670	-	PECL_1734	glpF	glycerol uptake facilitator protein glpF	chromosome	NC_016605
33.7606	321.448	9.52138	3.25117	8.50724e-20	1678696	1679064	-	PECL_1735	dhaM	PTS-dependent dihydroxyacetone kinase, phosphotransferase subunit dhaM	chromosome	NC_016605
36.3668	370.578	10.19	3.34908	3.57122e-22	1679068	1679643	-	PECL_1736	dhaL	PTS-dependent dihydroxyacetone kinase, ADP-binding subunit DhaL	chromosome	NC_016605
198.151	974.73	4.91912	2.2984	1.82744e-17	1679657	1680652	-	PECL_1737	dhaK	PTS-dependent dihydroxyacetone kinase, dihydroxyacetone-binding subunit DhaK	chromosome	NC_016605
591.345	450.555	0.761915	-0.392298	0.273054	1680917	1681492	-	PECL_1738		Transcriptional regulator, TetR family	chromosome	NC_016605
701.008	724.662	1.03374	0.0478771	0.788086	1681605	1682540	+	PECL_1739		NAD dependent epimerase/dehydratase family protein	chromosome	NC_016605
273.946	272.904	0.996195	-0.00550029	0.815153	1682666	1683265	+	PECL_1740		hypothetical protein	chromosome	NC_016605
158.309	84.037	0.53084	-0.913651	0.0385786	1683334	1683588	-	PECL_1741		hypothetical protein	chromosome	NC_016605
193.047	26.4193	0.136854	-2.86929	0.00011269	1683623	1683832	-	PECL_1742		putative membrane protein	chromosome	NC_016605
151.617	311.84	2.05676	1.04037	0.708936	1683983	1684660	-	PECL_1743		VIT family protein	chromosome	NC_016605
251.458	317.576	1.26294	0.336788	1	1684673	1685365	-	PECL_1744		Putative uncharacterized protein, VIT family	chromosome	NC_016605
6.88052	4.4234	0.642887	-0.637362	0.930077	1685537	1685653	-	PECL_1745		hypothetical protein	chromosome	NC_016605
255.091	160.907	0.630785	-0.664781	0.133599	1685646	1686215	-	PECL_1746		Transcriptional regulator, TetR family	chromosome	NC_016605
780.031	561.348	0.719649	-0.474635	0.0510028	1686300	1687358	+	PECL_1747		hypothetical protein	chromosome	NC_016605
614.326	801.056	1.30396	0.382897	0.112258	1687366	1688316	-	PECL_1748		D-isomer specific 2-hydroxyacid dehydrogenase, NAD binding domain protein	chromosome	NC_016605
324.696	540.309	1.66405	0.734697	0.0328755	1688319	1688867	-	PECL_1749		hypothetical protein	chromosome	NC_016605
288.773	489.412	1.6948	0.761114	0.00447139	1688869	1689489	-	PECL_1750		orotidine 5'-phosphate decarboxylase / HUMPS family protein	chromosome	NC_016605
171.015	593.016	3.46762	1.79394	0.000449468	1689510	1690460	-	PECL_1751		pfkB carbohydrate kinase family protein	chromosome	NC_016605
64.5107	282.11	4.37307	2.12865	1.1353e-08	1690481	1691755	-	PECL_1752		putative membrane protein	chromosome	NC_016605
2.10265	35.2661	16.7723	4.06801	1.89189e-05	1691777	1692019	-	PECL_1753		hypothetical protein	chromosome	NC_016605
9.91099	113.09	11.4106	3.5123	1.17269e-10	1692012	1692773	-	PECL_1754		xylose isomerase-like TIM barrel family protein	chromosome	NC_016605
1042.7	570.199	0.546848	-0.870788	0.00062391	1693252	1694241	-	PECL_1755		Transcriptional regulator, LacI family	chromosome	NC_016605
1698.39	1110.99	0.654145	-0.612318	0.0107242	1694261	1695778	-	PECL_1756		glycosyl transferases group 1 family protein	chromosome	NC_016605
1504.61	976.489	0.648998	-0.623714	0.00424239	1695778	1697307	-	PECL_1757		glycosyl transferases group 1 family protein	chromosome	NC_016605
8904.81	5952.58	0.668467	-0.581071	0.0652982	1697425	1708254	-	PECL_1758		LPXTG-motif cell wall anchor domain protein	chromosome	NC_016605
435.454	562.321	1.29134	0.368874	0.200133	1708305	1708772	-	PECL_1759		Transcriptional regulator, MarR family	chromosome	NC_016605
2276.77	1693.67	0.743892	-0.426836	0.130879	1709112	1709993	-	PECL_1761		cell surface hydrolase	chromosome	NC_016605
3768.17	2229.48	0.591662	-0.757155	0.0047035	1709980	1711293	-	PECL_1762		PTS system, lactose/cellobiose family IIC component	chromosome	NC_016605
4319.2	2315.48	0.536089	-0.899455	0.000102683	1711343	1712971	-	PECL_1763		ABC transporter family protein	chromosome	NC_016605
898.321	1508.97	1.67977	0.748264	0.00212511	1713099	1714412	-	PECL_1764	steT	serine/threonine exchanger SteT	chromosome	NC_016605
14885	10278.5	0.690529	-0.534226	0.0495412	1714597	1716534	-	PECL_1765	bsrA	Putative ABC transporter, ATPase component	chromosome	NC_016605
8951.46	7480.68	0.835694	-0.258954	0.408469	1716984	1719686	-	PECL_1766		HAD ATPase, P-type, IC family protein	chromosome	NC_016605
544.585	537.793	0.987528	-0.0181065	0.732685	1719826	1720680	+	PECL_1767		short chain dehydrogenase family protein	chromosome	NC_016605
360.984	366.976	1.0166	0.0237508	0.81042	1720695	1721351	+	PECL_1768		Transcriptional regulator, TetR family	chromosome	NC_016605
2518.87	1523.32	0.604762	-0.72556	0.0759573	1721399	1722064	-	PECL_1769	opuCD	Glycine betaine/carnitine/choline ABC transporter, permease protein OpuCD	chromosome	NC_016605
4389.42	2245.87	0.511656	-0.966753	1.01656e-05	1722064	1722990	-	PECL_1770	opuCC	Glycine betaine/carnitine/choline ABC transporter, substrate-binding protein OpuCC	chromosome	NC_016605
2475.61	1507.97	0.609131	-0.715176	0.00147525	1722995	1723627	-	PECL_1771	opuCB	Glycine betaine/carnitine/choline ABC transporter, permease protein OpuCB	chromosome	NC_016605
4835.34	2894.74	0.598664	-0.740182	0.00085404	1723627	1724814	-	PECL_1772	opuCA	Glycine betaine/carnitine/choline ABC transporter, ATP-binding protein OpuCA	chromosome	NC_016605
202.712	216.61	1.06856	0.0956684	0.731542	1725019	1725780	-	PECL_1773		short chain dehydrogenase family protein	chromosome	NC_016605
226.029	138.423	0.612415	-0.707419	0.0342028	1725862	1726239	+	PECL_1775		Transcriptional regulator, MerR family	chromosome	NC_016605
157.461	122.289	0.776626	-0.364708	0.36524	1726236	1726664	-	PECL_1774		short chain dehydrogenase family protein	chromosome	NC_016605
12684.2	15605.7	1.23032	0.299033	0.221248	1727031	1728278	+	PECL_1776	pepT	peptidase T	chromosome	NC_016605
65239.7	10412.8	0.159608	-2.64739	4.07535e-28	1728843	1730849	+	PECL_1777	nagE	PTS system, N-acetylglucosamine-specific IIABC component, nagE	chromosome	NC_016605
19.9406	15.3022	0.767388	-0.381972	0.906285	1730957	1731226	-	PECL_1778		hypothetical protein	chromosome	NC_016605
55.1032	63.479	1.152	0.204144	0.585332	1731243	1732073	-	PECL_1779		PP-loop family protein	chromosome	NC_016605
9.94064	38.9706	3.92033	1.97097	0.0134936	1732101	1732814	-	PECL_1780		major intrinsic family protein	chromosome	NC_016605
10.1381	36.0986	3.56067	1.83215	0.0758844	1732835	1734055	-	PECL_1781		hypothetical protein	chromosome	NC_016605
8.21309	21.1597	2.57633	1.36532	0.15071	1734055	1734801	-	PECL_1782		AIR carboxylase family protein	chromosome	NC_016605
22.0924	30.6043	1.38529	0.470183	0.415128	1734805	1736085	-	PECL_1783		hypothetical protein	chromosome	NC_016605
23.5042	35.3834	1.50541	0.590155	0.528317	1736239	1736892	+	PECL_1784		Transcription regulator, Crp family	chromosome	NC_016605
93.3158	97.784	1.04788	0.067477	0.906285	1736908	1737933	+	PECL_1785	nixA	high-affinity nickel-transport protein nixA	chromosome	NC_016605
501.198	2199.67	4.38883	2.13383	1.97256e-18	1738242	1739297	+	PECL_1786		Oxidoreductase family, NAD-binding Rossmann fold protein	chromosome	NC_016605
136.109	606.653	4.45712	2.15611	2.10905e-12	1739287	1739649	+	PECL_1787		Glyoxalase/bleomycin resistance protein/dioxygenase superfamily protein	chromosome	NC_016605
481.406	1524.26	3.16627	1.66279	4.25926e-11	1739792	1740385	+	PECL_1788		Transcriptional regulator, TetR family	chromosome	NC_016605
1597.25	2326.02	1.45627	0.542276	0.0297609	1740504	1743149	+	PECL_1789		efflux transporter, , hydrophobe/amphiphile efflux-3 family protein	chromosome	NC_016605
294.389	1085.81	3.68837	1.88298	4.96263e-11	1743323	1745596	-	PECL_1790		HAD ATPase, P-type, IC family protein	chromosome	NC_016605
402.611	516.176	1.28207	0.358474	0.246472	1745756	1746397	-	PECL_1791		hhH-GPD superbase excision DNA repair family protein	chromosome	NC_016605
4235.29	6689.4	1.57944	0.659414	0.0105736	1746511	1747932	+	PECL_1792		peptidase C69 family protein	chromosome	NC_016605
677.848	375.115	0.553391	-0.853629	0.00436867	1748145	1748873	+	PECL_1794		short chain dehydrogenase family protein	chromosome	NC_016605
837.906	352.646	0.420866	-1.24857	7.02949e-06	1748889	1749308	+	PECL_1795		Transcriptional regulator, MarR family	chromosome	NC_016605
203.936	531.478	2.6061	1.38189	2.60018e-06	1749574	1749885	-	PECL_1796		helix-turn-helix family protein	chromosome	NC_016605
43863.9	22454.6	0.511915	-0.966025	3.18981e-05	1750246	1753173	+	PECL_1797		LPXTG-motif cell wall anchor domain protein	chromosome	NC_016605
78.232	24.7468	0.316326	-1.66051	0.0169942	1753266	1753508	-	PECL_1798		hypothetical protein	chromosome	NC_016605
105.536	16.7363	0.158583	-2.65669	9.92611e-06	1753527	1753745	-	PECL_1799		hypothetical protein	chromosome	NC_016605
1070.51	379.319	0.354335	-1.49682	1.9381e-07	1753895	1754899	+	PECL_1800		hypothetical protein	chromosome	NC_016605
232.149	255.331	1.09986	0.13732	0.882363	1755030	1755725	-	PECL_1801		short chain dehydrogenase family protein	chromosome	NC_016605
4035.72	2719.71	0.673909	-0.569374	0.0350863	1755846	1756652	-	PECL_1802		PHP domain protein	chromosome	NC_016605
140.63	328.611	2.3367	1.22447	0.000533022	1756731	1757645	-	PECL_1803	bglK	beta-glucoside kinase	chromosome	NC_016605
218.398	627.71	2.87416	1.52314	6.73044e-08	1757645	1759087	-	PECL_1804	bgl	putative phospho-beta-glucosidase	chromosome	NC_016605
1105.58	1154.42	1.04418	0.0623647	0.668609	1759171	1760550	-	PECL_1805		PTS system, lactose/cellobiose IIC component family protein	chromosome	NC_016605
66.6231	68.1446	1.02284	0.0325771	0.686672	1760759	1760956	-	PECL_1806		putative membrane protein	chromosome	NC_016605
1902.45	1833.74	0.963882	-0.0530722	0.786748	1761131	1762210	+	PECL_1807		hypothetical protein	chromosome	NC_016605
606.914	292.168	0.481399	-1.05469	0.00110208	1762270	1762671	-	PECL_1808		hypothetical protein	chromosome	NC_016605
798.066	1174.42	1.47159	0.557371	0.106114	1762773	1766363	-	PECL_1809		yhgE/Pip N-terminal domain protein	chromosome	NC_016605
990.324	964.222	0.973643	-0.0385349	1	1766440	1766769	-	PECL_1810		Transcriptional regulator, ArsR family	chromosome	NC_016605
5082.79	5856.35	1.15219	0.204381	0.235003	1766861	1767721	-	PECL_1811		EDD, DegV family domain protein	chromosome	NC_016605
137.393	161.021	1.17198	0.228944	0.619836	1768019	1768336	-	PECL_1812		Histidine triad (HIT) domain protein	chromosome	NC_016605
239.375	214.575	0.896394	-0.157795	0.696823	1768354	1768914	-	PECL_1813		Transcriptional regulator, TetR family	chromosome	NC_016605
117.56	71.9664	0.612165	-0.708008	0.231629	1768996	1769538	+	PECL_1814		phosphatidylethanolamine-binding family protein	chromosome	NC_016605
174.598	80.6845	0.462115	-1.11368	0.00174637	1769544	1770296	+	PECL_1815		sulfite exporter TauE/SafE family protein	chromosome	NC_016605
783.107	791.596	1.01084	0.0155539	0.923319	1770405	1770734	-	PECL_1816		ketosteroid isomerase family protein	chromosome	NC_016605
418.999	530.876	1.26701	0.341427	0.327618	1771000	1771743	+	PECL_1818		hypothetical protein	chromosome	NC_016605
647.998	932.656	1.43929	0.525355	0.0513908	1771740	1772402	-	PECL_1817		short chain dehydrogenase family protein	chromosome	NC_016605
407.744	208.6	0.511595	-0.966927	0.00317191	1772554	1773123	-	PECL_1819		Phosphoglycerate mutase family protein	chromosome	NC_016605
2.8825	3.22768	1.11975	0.163177	0.987165	1773675	1773788	-	PECL_1820		hypothetical protein	chromosome	NC_016605
962.827	208.483	0.216532	-2.20735	0.000995483	1773891	1775456	-	PECL_1821		Glycine betaine/carnitine/choline transporter (BCCT family)	chromosome	NC_016605
459.659	245.175	0.533386	-0.906749	0.00266682	1775668	1776231	-	PECL_1822		Maltose O-acetyltransferase	chromosome	NC_016605
235.041	102.801	0.437377	-1.19305	0.000739472	1776498	1777343	+	PECL_1823	csn	chitosanase	chromosome	NC_016605
1745.17	918.641	0.526391	-0.925793	0.000531354	1777459	1779879	-	PECL_1824		Protein with sigma-70, region 4 domain	chromosome	NC_016605
276.502	149.54	0.54083	-0.886752	0.00617801	1779921	1780400	-	PECL_1825	rlmH	rRNA large subunit m3Psi methyltransferase RlmH	chromosome	NC_016605
2760.52	3905.92	1.41492	0.500724	0.022825	1780956	1782209	-	PECL_1826		trypsin family protein	chromosome	NC_016605
1836.91	1937.31	1.05466	0.0767728	0.62344	1782303	1783109	-	PECL_1827		metallo-beta-lactamase superfamily protein	chromosome	NC_016605
1469.08	1146.78	0.78061	-0.357326	0.333029	1783174	1784136	-	PECL_1828		yycH family protein	chromosome	NC_016605
2253.01	1461.6	0.648733	-0.624303	0.00862395	1784154	1785455	-	PECL_1829		yycH family protein	chromosome	NC_016605
3438.46	2250.72	0.654572	-0.611377	0.015404	1785452	1787299	-	PECL_1830		sensory box protein	chromosome	NC_016605
3266.27	2574.47	0.788201	-0.343365	0.299537	1787339	1788037	-	PECL_1831	vicR	response regulator	chromosome	NC_016605
1832.34	4031.95	2.20044	1.13779	2.6149e-06	1788274	1790811	-	PECL_1832	pepN	aminopeptidase N	chromosome	NC_016605
533.499	1164.24	2.18226	1.12583	9.20606e-05	1791294	1792106	-	PECL_1834		fumarylacetoacetate (FAA) hydrolase family protein	chromosome	NC_016605
47.2157	68.3792	1.44823	0.534292	0.287841	1792226	1792357	+	PECL_1835		hypothetical protein	chromosome	NC_016605
1054.48	842.433	0.798909	-0.323897	0.482566	1792485	1792841	+	PECL_1836		conserved hypothetical family protein	chromosome	NC_016605
13531.8	5500.4	0.406479	-1.29875	8.89302e-09	1792950	1794860	-	PECL_1837		Poly(glycerophosphate) glycerophosphotransferase family protein	chromosome	NC_016605
4384.09	2184.12	0.498191	-1.00523	1.90863e-05	1794876	1795865	-	PECL_1838		Poly(glycerophosphate) glycerophosphotransferase family protein	chromosome	NC_016605
8101.48	8820.18	1.08871	0.122624	0.633401	1795967	1796992	-	PECL_1839		zinc-binding dehydrogenase family protein	chromosome	NC_016605
6474.5	5091.11	0.786333	-0.346787	0.183255	1796994	1797695	-	PECL_1840	ispD2	putative 2-C-methyl-D-erythritol 4-phosphate cytidylyltransferase 2	chromosome	NC_016605
4165.13	6978.59	1.67548	0.744573	0.00587094	1797885	1798445	+	PECL_1841		isochorismatase family protein	chromosome	NC_016605
1925.88	4156.61	2.15829	1.10989	7.46781e-06	1798551	1799003	+	PECL_1842		acetyltransferase family protein	chromosome	NC_016605
1761.14	3932.34	2.23283	1.15888	2.57306e-06	1799082	1799609	+	PECL_1843		colicin V production family protein	chromosome	NC_016605
877.146	1646.44	1.87704	0.908458	0.000226732	1799621	1799860	+	PECL_1844		hypothetical protein	chromosome	NC_016605
930.907	941.988	1.0119	0.0170715	0.866918	1799871	1800026	+	PECL_2029		hypothetical protein	chromosome	NC_016605
1445.97	1250.73	0.864981	-0.20926	0.363409	1800306	1802102	+	PECL_1845		glycerophosphoryl diester phosphodiesterase family protein	chromosome	NC_016605
661.956	958.841	1.4485	0.534557	0.035797	1802249	1803085	-	PECL_1846		Alpha/beta hydrolase superfamily protein	chromosome	NC_016605
797.11	473.035	0.593438	-0.752832	0.0824515	1803213	1803746	+	PECL_1847		acetyltransferase family protein	chromosome	NC_016605
4779.21	7229.84	1.51277	0.597192	0.037521	1803834	1807535	-	PECL_1848	addA	ATP-dependent helicase/nuclease subunit A	chromosome	NC_016605
3266.83	5525.73	1.69146	0.758273	0.0054879	1807528	1811076	-	PECL_1849	addB	ATP-dependent helicase/nuclease subunit B	chromosome	NC_016605
610.298	1208.73	1.98056	0.985908	0.106114	1811085	1811618	-	PECL_1850		hypothetical protein	chromosome	NC_016605
3862.87	519.77	0.134556	-2.89373	1.18927e-32	1811889	1813205	+	PECL_1851	pbuX	xanthine permease family protein	chromosome	NC_016605
699.783	449.106	0.641779	-0.639852	0.0169942	1813305	1813874	+	PECL_1852		DNA-3-methyladenine glycosylase I	chromosome	NC_016605
979.682	665.462	0.679264	-0.557957	0.017424	1813886	1814860	+	PECL_1853		GDSL-like Lipase/Acylhydrolase family protein	chromosome	NC_016605
1270.9	1894.13	1.49038	0.57568	0.0190113	1814947	1815504	-	PECL_1854		hypothetical protein	chromosome	NC_016605
759.528	344.628	0.45374	-1.14006	1.48428e-05	1815596	1816975	-	PECL_1855	nhaC	na+/H+ antiporter NhaC	chromosome	NC_016605
1363.94	1574.26	1.1542	0.206892	0.308564	1817373	1818830	-	PECL_1856		phospholipase D family protein	chromosome	NC_016605
1042.14	3557	3.41317	1.77111	4.04525e-13	1819166	1819675	-	PECL_1857		hypothetical protein	chromosome	NC_016605
718.61	2564.85	3.56918	1.83559	6.19993e-14	1819679	1820074	-	PECL_1858		Histidine triad (HIT) domain protein	chromosome	NC_016605
3049.47	9186.43	3.01247	1.59095	2.19687e-11	1820086	1821402	-	PECL_1859	pepE	aminopeptidase E	chromosome	NC_016605
2243.8	1109.5	0.494473	-1.01604	0.00025529	1821560	1822147	-	PECL_1860	lepB	signal peptidase I	chromosome	NC_016605
658.067	719.504	1.09336	0.128769	0.787852	1822324	1823283	-	PECL_1861		Transporter, EamA family	chromosome	NC_016605
198.073	223.664	1.1292	0.175299	0.576348	1823339	1823893	-	PECL_1862		hypothetical protein	chromosome	NC_016605
4292.36	2473.28	0.576205	-0.795347	0.000673846	1824413	1826320	-	PECL_1863	gidA	tRNA uridine 5-carboxymethylaminomethyl modification enzyme GidA	chromosome	NC_016605
2336.97	1562.38	0.668549	-0.580894	0.0159692	1826336	1827730	-	PECL_1864	trmE	tRNA modification GTPase TrmE	chromosome	NC_016605
3966.86	1943.76	0.489999	-1.02915	3.25982e-05	1827917	1828750	-	PECL_1865		membrane insertase, YidC/Oxa1 family domain protein	chromosome	NC_016605
2135.07	1063.92	0.498305	-1.0049	0.0123275	1828752	1829111	-	PECL_1866	rnpA	ribonuclease P protein component	chromosome	NC_016605
