# Supplementary material for: Transcriptome Sequence and Plasmid Copy Number Analysis of the Brewery Isolate Pediococcus claussenii ATCC BAA-344T during Growth in Beer
Source: PLoS One. 2013 Sep 6;8(9):e73627. doi: 10.1371/journal.pone.0073627 (PMC3765258; doi:10.1371/journal.pone.0073627)
Supplement: Table S4 — Transcriptome-sequencing results from DESeq for plasmid-localized genes. (XLSX) [file pone.0073627.s005.xlsx]

## Sheet: Table S4
Table S4. Transcriptome sequencing results for all plasmid genes. Green indicates significantly higher transcript levels in beer, whereas orange is significantly higher transcript levels in MRS-B (adjusted p-value < 0.01). Bold highlights significant fold changes that are greater than 4. BaseMean for each sample is calculated by DESeq, and represents the mean expression level at the base scale.
baseMeanMRS-B	baseMeanBeer	foldChange	log2FoldChange	adjusted p-value	gene start	gene end	gene strand	locus_tag	gene name	gene description	location	RefSeq Accession Number
3946.59	2353.66	0.596377	-0.745703	0.00341155	46	738	+	PECL_2013		plasmid replication protein	pPECL-1	NC_016635
649.057	496.008	0.764198	-0.387982	0.795175	1633	1788	+	PECL_2014		copy-number control protein, copG family	pPECL-1	NC_016635
2200.33	1329.06	0.604029	-0.727311	0.00494234	96	1049	+	PECL_2011		plasmid replication protein	pPECL-2	NC_016606
868.974	727.791	0.83753	-0.255787	0.708481	1914	2186	+	PECL_2012		helix-turn-helix family protein	pPECL-2	NC_016606
674.012	1795.21	2.66347	1.41331	0.00131558	27	962	+	PECL_1972	repA	Replication initiation protein RepA	pPECL-3	NC_016636
862.043	1782.5	2.06776	1.04807	7.43984e-06	955	1473	+	PECL_1973		conserved hypothetical protein with helix-turn-helix domain	pPECL-3	NC_016636		18
3382.25	44842.5	13.2582	3.72881	1.13531e-24	1818	2285	-	PECL_1974	dps	DNA protection during starvation protein	pPECL-3	NC_016636
378.771	1080.91	2.85374	1.51285	5.16356e-08	2529	2672	+	PECL_1975		hypothetical protein	pPECL-3	NC_016636
1232.4	3992.41	3.23953	1.69579	2.93889e-08	2734	3324	-	PECL_1976		putative membrane protein	pPECL-3	NC_016636
6305.76	20699.1	3.28257	1.71483	1.21461e-06	3428	5725	-	PECL_1977		putative peptidoglycan binding domain protein	pPECL-3	NC_016636
2301.48	7647.48	3.32285	1.73242	5.27801e-14	6086	6433	-	PECL_1978		pemK-like family protein	pPECL-3	NC_016636
1854.98	5933.91	3.19891	1.67758	1.9935e-13	6433	6696	-	PECL_1979		transcriptional regulator, AbrB family	pPECL-3	NC_016636
344.133	662.507	1.92515	0.944972	0.00031336	6775	7362	+	PECL_1980		phage integrase family protein	pPECL-3	NC_016636
324.094	2556.47	7.88803	2.97967	0.00398855	7792	8004	+	PECL_1981		hypothetical protein	pPECL-3	NC_016636
555.739	1675.62	3.01512	1.59221	7.0793e-11	8713	9642	+	PECL_1982		plasmid replication protein	pPECL-3	NC_016636
456.243	982.967	2.15448	1.10734	6.69862e-05	9635	10201	+	PECL_1983		conserved hypothetical protein with helix-turn-helix domain	pPECL-3	NC_016636
244.469	670.495	2.74266	1.45558	4.87631e-07	10177	10446	+	PECL_1984		truncated Type I R/M system specificity subunit hsdS	pPECL-3	NC_016636
1050.89	3433.04	3.26681	1.70788	2.99184e-12	10552	11472	+	PECL_1985		Transposase, IS30 family	pPECL-3	NC_016636
1097.23	3140.43	2.86213	1.51709	3.8871e-10	11517	12458	+	PECL_1986		truncated Type I R/M system specificity subunit hsdS	pPECL-3	NC_016636
11249	101738	9.04412	3.17698	2.25143e-42	12741	14075	+	PECL_1987		glutathione reductase	pPECL-3	NC_016636
1303.83	5721.77	4.38844	2.13371	3.90447e-11	14276	14599	+	PECL_1988		putative bacteriocin immunity protein	pPECL-3	NC_016636
1257.3	1896.45	1.50835	0.592972	0.0118752	14834	15190	-	PECL_1989		toxin of toxin-antitoxin stability system	pPECL-3	NC_016636
623.22	1088.67	1.74685	0.804759	0.000891327	15190	15468	-	PECL_1990		antitoxin of toxin-antitoxin stability system	pPECL-3	NC_016636
595.471	769.736	1.29265	0.370332	0.11764	15545	16132	+	PECL_1991		phage integrase family protein	pPECL-3	NC_016636
351.714	517.727	1.47201	0.55779	0.0740504	16145	16504	+	PECL_1992		hypothetical protein	pPECL-3	NC_016636
50.7695	229.896	4.52823	2.17895	0.0195044	16881	17093	+	PECL_1993		hypothetical protein	pPECL-3	NC_016636
2593.81	3481.27	1.34214	0.424538	0.0707321	143	1246	+	PECL_1867	repA	plasmid replication initiator protein A	pPECL-5	NC_016608
1291.86	5319.84	4.11798	2.04194	2.88723e-19	1506	1787	+	PECL_1868		antitoxin of toxin-antitoxin stability system, RelB family	pPECL-5	NC_016608	27
1361.3	3951.94	2.90306	1.53757	3.30914e-10	1969	2283	+	PECL_1871		hypothetical protein	pPECL-5	NC_016608
1689.77	1298.94	0.768709	-0.379491	0.21227	2273	2551	-	PECL_1870		hypothetical protein	pPECL-5	NC_016608
1224	1367.71	1.11741	0.160158	0.36937	2574	2801	-	PECL_1872		hypothetical protein	pPECL-5	NC_016608
3889.03	2376.9	0.61118	-0.71033	0.00165376	3053	5113	+	PECL_1873		plasmid mobilization protein, mobA/MobL family	pPECL-5	NC_016608
756.2	2269.74	3.00151	1.58569	2.20429e-11	5196	5525	+	PECL_1874		hypothetical protein	pPECL-5	NC_016608
1200.12	4369.91	3.64125	1.86443	3.3288e-15	5539	6153	+	PECL_1875		hypothetical protein	pPECL-5	NC_016608
252.228	923.185	3.66011	1.87189	3.95204e-09	6155	6493	+	PECL_1876	trsB	transfer complex protein TrsB (TraB-like)	pPECL-5	NC_016608
117.018	511.624	4.3722	2.12836	1.94808e-11	6514	6876	+	PECL_1877	trsC	conjugation protein TrsC	pPECL-5	NC_016608
164.973	465.959	2.82445	1.49797	3.01181e-06	6845	7504	+	PECL_1878	trsD	putative conjugation protein TrsD	pPECL-5	NC_016608
477.577	1464.84	3.06724	1.61694	3.82003e-10	7516	9531	+	PECL_1879	trsE	conjugation protein TrsE	pPECL-5	NC_016608
199.148	613.702	3.08164	1.6237	1.04519e-06	9524	10942	+	PECL_1880	trsF	conjugation protein TrsF	pPECL-5	NC_016608
134.283	375.342	2.79516	1.48293	0.00115105	10943	12097	+	PECL_1881		bacteriophage peptidoglycan hydrolase family protein	pPECL-5	NC_016608
132.496	422.925	3.19199	1.67446	3.29328e-07	12111	12728	+	PECL_1882		hypothetical protein	pPECL-5	NC_016608
68.0349	300.038	4.41007	2.1408	9.18526e-09	12715	13083	+	PECL_1883		conserved hypothetical protein with thioredoxin-like superfamily domain	pPECL-5	NC_016608
106.365	370.695	3.48511	1.8012	1.78806e-08	13086	13556	+	PECL_2030	trsJ	conjugation protein TrsJ	pPECL-5	NC_016608
532.49	1651.75	3.10194	1.63317	3.25982e-05	13558	15111	+	PECL_1884	trsK	conjugation protein TrsK	pPECL-5	NC_016608
112.792	246.367	2.18425	1.12714	0.00388281	15126	15500	+	PECL_1885		hypothetical protein	pPECL-5	NC_016608
457.24	1861.81	4.07185	2.02568	2.64663e-15	15506	16363	+	PECL_1886	trsL	conjugation protein TrsL	pPECL-5	NC_016608
281.724	864.266	3.06778	1.61719	6.96939e-09	16378	16788	+	PECL_1887		hypothetical protein	pPECL-5	NC_016608
708.432	1674.26	2.36333	1.24082	2.04793e-06	16795	18930	+	PECL_1888	topB	DNA topoisomerase III family protein	pPECL-5	NC_016608
57.7882	147.035	2.54439	1.34732	0.00187734	19053	19268	+	PECL_1889		hypothetical protein	pPECL-5	NC_016608
642.687	1619.29	2.51957	1.33318	1.00607e-07	19272	20396	+	PECL_1890		hypothetical protein	pPECL-5	NC_016608
12160.1	76877.3	6.32212	2.66041	3.2265e-26	20494	20682	-	PECL_1891		hypothetical protein	pPECL-5	NC_016608
957.374	1795.2	1.87513	0.90699	0.0113767	21654	23048	-	PECL_1892		pyridine nucleotide-disulfide oxidoreductase, class I	pPECL-5	NC_016608
430.656	839.988	1.95048	0.963832	0.00151182	23138	23485	+	PECL_1893	arsR	arsenical resistance operon repressor	pPECL-5	NC_016608
1325.6	2472.39	1.86511	0.899258	0.00117752	23488	24783	+	PECL_1894	arsB	arsenical pump membrane protein	pPECL-5	NC_016608
299.552	970.114	3.23855	1.69535	0.000170937	24992	25123	+	PECL_1895		hypothetical protein	pPECL-5	NC_016608
317.084	508.169	1.60263	0.680443	0.0190045	25815	26432	-	PECL_1896		site-specific recombinase, resolvase family	pPECL-5	NC_016608
45.3992	140.815	3.1017	1.63306	0.00056952	26625	26951	-	PECL_1897		transposase, truncated	pPECL-5	NC_016608
9815.45	27027.7	2.75359	1.46131	5.21754e-10	27077	31204	-	PECL_1898		Cell surface protein with LPXTG-motif	pPECL-5	NC_016608
569.736	607.86	1.06692	0.0934458	0.802131	31332	32420	+	PECL_1901		Transcriptional regulator, AraC family	pPECL-5	NC_016608
366.58	279.855	0.763422	-0.389448	0.449884	32663	33966	-	PECL_1902		transposase, multiple frameshifts	pPECL-5	NC_016608
98.6265	164.967	1.67265	0.742134	0.0543486	34130	34732	+	PECL_1905		site-specific recombinase, resolvase family	pPECL-5	NC_016608
3501.28	4901.3	1.39986	0.485279	0.0359285	34815	35618	+	PECL_1906		putative plasmid partition protein	pPECL-5	NC_016608
849.486	1388.35	1.63434	0.708709	0.00451557	35632	35883	+	PECL_1907		hypothetical protein	pPECL-5	NC_016608
1138.8	2873.53	2.52331	1.33532	0.100514	36037	36328	+	PECL_2063		putative ncRNA between PECL_1907 & PECL_1867	pPECL-5	NC_016608
300.381	2982.26	9.92824	3.31154	0.000131043	4	375	+	PECL_2064		putative ncRNA between PECL_2033 & PECL_2044	pPECL-8	NC_017019
315.445	1888.91	5.98808	2.58209	9.09957e-10	532	2055	-	PECL_2033	repA	plasmid replication protein	pPECL-8	NC_017019
400.113	2762.7	6.9048	2.7876	1.28192e-07	2152	2430	+	PECL_2065		putative ncRNA between PECL_2033 & PECL_2034	pPECL-8	NC_017019
359.432	3515.92	9.78188	3.29011	1.33361e-42	2629	3528	+	PECL_2034		putative plasmid partition protein	pPECL-8	NC_017019
87.6489	530.29	6.05016	2.59697	1.40502e-18	3512	3796	+	PECL_2035		hypothetical protein	pPECL-8	NC_017019
37.3044	396.872	10.6388	3.41126	1.37975e-23	4153	4419	-	PECL_2036		hypothetical protein	pPECL-8	NC_017019
135.783	1075.5	7.92074	2.98564	2.54996e-28	4440	5096	-	PECL_1949		site-specific recombinase, resolvase family	pPECL-8	NC_017019
722.093	5341.29	7.39696	2.88693	2.35466e-06	5395	6258	-	PECL_1950		Putative phospho-beta-glycosidase	pPECL-8	NC_017019
836.721	8299.04	9.91853	3.31013	7.26018e-07	6255	7205	-	PECL_1951		glycosyl transferase, family 8	pPECL-8	NC_017019
799.988	9255.01	11.5689	3.53218	6.0571e-52	7223	7999	-	PECL_1952		phospholipid/glycerol acyltransferase	pPECL-8	NC_017019
157.017	1767.4	11.2561	3.49264	1.12999e-41	8223	9974	+	PECL_1953	horA	ABC-type multidrug transporter HorA	pPECL-8	NC_017019
557.534	2966.63	5.32099	2.41169	7.6943e-24	10246	11064	-	PECL_1954		glycosyl transferase, family 8	pPECL-8	NC_017019
323.796	2974.92	9.18763	3.19969	2.89899e-20	11246	12373	-	PECL_1955	codA	cytosine deaminase domain protein, nonsense mutation	pPECL-8	NC_017019
120.097	1325.82	11.0395	3.46461	2.58945e-38	12475	12717	-	PECL_1957		truncated site-specific recombinase, resolvase family	pPECL-8	NC_017019
233.422	894.42	3.83178	1.93801	7.52516e-14	12835	13851	-	PECL_1958		hypothetical protein	pPECL-8	NC_017019
526.222	82354.8	156.502	7.29004	9.58284e-09	13979	14238	+	PECL_1959		putative ncRNA	pPECL-8	NC_017019
0.306011	27.2556	89.0671	6.47682	3.86231e-06	14243	14416	+	PECL_1960		hypothetical protein	pPECL-8	NC_017019
73.7402	892.202	12.0993	3.59685	1.06499e-06	14406	15707	+	PECL_1961		DNA-repair protein (SOS response UmuC-like protein)	pPECL-8	NC_017019
16.5347	161.373	9.75963	3.28683	6.69156e-09	15700	16020	+	PECL_1962		hypothetical protein	pPECL-8	NC_017019
24.8071	293.829	11.8445	3.56615	5.78246e-21	16013	16399	+	PECL_1963		hypothetical protein	pPECL-8	NC_017019
36.4554	412.167	11.3061	3.49902	3.585e-24	16526	17263	-	PECL_1964		transcriptional regulator, Xre family	pPECL-8	NC_017019
122.703	1997.92	16.2826	4.02526	2.88866e-15	17778	20945	+	PECL_1966	hsdR	type I restriction and modification system, restriction subunit R	pPECL-8	NC_017019
115.418	1486.02	12.8752	3.68652	0.000249831	20959	22583	+	PECL_1967	hsdM	type I restriction-modification system, DNA-methyltransferase subunit M, frameshift	pPECL-8	NC_017019
68.8046	961.054	13.9679	3.80404	2.56487e-07	22573	23763	+	PECL_1969	hsdS	type I restriction and modification system, specificity subunit S	pPECL-8	NC_017019
486.697	15852.7	32.5721	5.02556	3.29752e-05	23850	24098	+	PECL_2031		hypothetical protein	pPECL-8	NC_017019
52.0525	530.982	10.2009	3.35062	3.37648e-17	24195	25319	-	PECL_1970		hypothetical protein	pPECL-8	NC_017019
12.8231	90.8557	7.08529	2.82483	1.45321e-05	25322	25537	-	PECL_1971		hypothetical protein	pPECL-8	NC_017019
78.686	597.802	7.59732	2.92549	4.53712e-13	25658	27793	-	PECL_2037		DNA topoisomerase	pPECL-8	NC_017019
211.161	773.891	3.66493	1.87379	3.54324e-11	27890	29962	-	PECL_2038		putative nickase	pPECL-8	NC_017019
89.3771	930.621	10.4123	3.38022	5.63995e-33	30224	30433	+	PECL_2039		hypothetical protein	pPECL-8	NC_017019
76.2476	681.378	8.93638	3.15969	1.38122e-26	30455	30733	+	PECL_2040		hypothetical protein	pPECL-8	NC_017019
50.9569	179.426	3.52113	1.81604	2.56662e-05	30723	30947	-	PECL_2041		hypothetical protein	pPECL-8	NC_017019
9.26931	72.4469	7.81579	2.96639	0.00117809	31024	31155	-	PECL_2042		hypothetical protein	pPECL-8	NC_017019
122.535	300.167	2.44963	1.29257	0.000121355	31596	32213	-	PECL_2043		transposase	pPECL-8	NC_017019
93.6316	151.815	1.6214	0.697243	0.120359	32492	33025	-	PECL_2044		transposase	pPECL-8	NC_017019
