# Supplementary material for: Transcriptome Sequence and Plasmid Copy Number Analysis of the Brewery Isolate Pediococcus claussenii ATCC BAA-344T during Growth in Beer
Source: PLoS One. 2013 Sep 6;8(9):e73627. doi: 10.1371/journal.pone.0073627 (PMC3765258; doi:10.1371/journal.pone.0073627)
Supplement: Table S5 — All transcriptome-sequencing results from DESeq, ordered from high to low expression level in beer. (XLSX) [file pone.0073627.s006.xlsx]

## Sheet: Table S5
Table S5. Transcriptome sequencing results for all genes, ordered from high to low transcript levels in beer. Green indicates significantly higher transcript levels in beer, whereas orange is significantly higher transcript levels in MRS-B (adjusted p-value < 0.01). Bold highlights significant fold changes that are greater than 4. NA = not calculated because no reads were mapped in one or both sa…
baseMeanMRS-B	baseMeanBeer	foldChange	log2FoldChange	adjusted p-value	gene start	gene end	gene strand	locus_tag	gene name	gene description	location	RefSeq Accession Number
30215.2	974108	32.24	5.01	1.6e-06	175194	175817	+	PECL_2059		putative ncRNA between PECL_171 & PECL_172	chromosome	NC_016605
152777	490502	3.21	1.68	7.1e-15	1016600	1016967	+	PECL_2058		Ribonuclease P (RNase P) class B	chromosome	NC_016605
35578.3	402992	11.33	3.5	1.5e-05	590129	590500	+	PECL_2056	ssrA	transfer messenger RNA ssrA	chromosome	NC_016605
261340	256218	0.98	-0.03	1	850600	851787	+	PECL_851	tuf	translation elongation factor Tu	chromosome	NC_016605
3974.1	253304	63.74	5.99	0.0015	698797	698985	+	PECL_2060		putative ncRNA between PECL_686 & PECL_687	chromosome	NC_016605
340845	194824	0.57	-0.81	0.00078	554410	555432	+	PECL_548	gap	glyceraldehyde-3-phosphate dehydrogenase, type I	chromosome	NC_016605
17302.6	179865	10.4	3.38	2.9e-14	612494	613210	+	PECL_610		lysM domain protein	chromosome	NC_016605
72118.6	150334	2.08	1.06	1.4e-06	830432	832003	+	PECL_830		lysM domain protein	chromosome	NC_016605
135635	148662	1.1	0.13	0.47	43168	44169	+	PECL_42	lacD	tagatose 1,6-diphosphate aldolase	chromosome	NC_016605
104859	134520	1.28	0.36	0.15	34893	36920	+	PECL_33		hypothetical protein	chromosome	NC_016605
11249	101738	9.04412	3.17698	2.25143e-42	12741	14075	+	PECL_1987		glutathione reductase	pPECL-3	NC_016636
77776.7	87100.7	1.12	0.16	0.48	1197472	1199199	-	PECL_1224	ptsI	phosphoenolpyruvate-protein phosphotransferase	chromosome	NC_016605
16006.7	82197.1	5.14	2.36	3.4e-16	1517348	1519444	-	PECL_1579		copper-translocating P-type ATPase	chromosome	NC_016605
12160.1	76877.3	6.32212	2.66041	3.2265e-26	20494	20682	-	PECL_1891		hypothetical protein	pPECL-5	NC_016608
28761.2	76561.2	2.66	1.41	4.8e-10	681040	682452	+	PECL_667	atpD	ATP synthase F1, beta subunit	chromosome	NC_016605
20482.6	76238	3.72	1.9	3.4e-18	1613328	1615331	+	PECL_1672	treB	PTS system, beta-glucoside-specific IIABC component	chromosome	NC_016605
526.222	82354.8	156.502	7.29004	9.58284e-09	13979	14238	+	PECL_1959		putative ncRNA	pPECL-8	NC_017019
120256	72746.8	0.6	-0.73	0.0023	233087	234064	-	PECL_235		L-lactate dehydrogenase	chromosome	NC_016605
23612.8	71221.2	3.02	1.59	2.4e-12	678518	680041	+	PECL_665	atpA	ATP synthase F1, alpha subunit	chromosome	NC_016605
79609.1	67261	0.84	-0.24	0.39	557656	558978	+	PECL_551	eno	enolase	chromosome	NC_016605
21378	65748.5	3.08	1.62	7.7e-13	1443351	1445714	-	PECL_1494	xpkA	xylulose-5-phosphate phosphoketolase	chromosome	NC_016605
13053	58919.1	4.51	2.17	1.2e-22	652753	654231	+	PECL_638		Mn2+/Fe2+ transporter, NRAMP family	chromosome	NC_016605
2185.1	58893.7	26.95	4.75	0.0025	1454954	1456570	-	PECL_1506	mleA	malolactic enzyme, mleA	chromosome	NC_016605
21663	55937	2.58	1.37	3.3e-09	680081	681013	+	PECL_666	atpG	ATP synthase F1, gamma subunit	chromosome	NC_016605
18973.6	53031.8	2.8	1.48	1.3e-09	676438	677157	+	PECL_661	atpB	ATP synthase F0, A subunit	chromosome	NC_016605
66869.3	51519.1	0.77	-0.38	0.32	894919	896682	+	PECL_894	pyk	pyruvate kinase	chromosome	NC_016605
17105.1	50260	2.94	1.55	7.2e-06	1514616	1515065	+	PECL_1575		hypothetical protein, putative alkaline shock protein 23	chromosome	NC_016605
33222	48073.9	1.45	0.53	0.014	640971	642320	+	PECL_628	pgi	glucose-6-phosphate isomerase	chromosome	NC_016605
3382.25	44842.5	13.2582	3.72881	1.13531e-24	1818	2285	-	PECL_1974	dps	DNA protection during starvation protein	pPECL-3	NC_016636
38417.5	44646	1.16	0.22	0.35	34485	34880	+	PECL_32		PTS system fructose IIA component family protein	chromosome	NC_016605
32530.4	41816	1.29	0.36	0.18	513048	514667	+	PECL_512	groL	chaperonin GroL	chromosome	NC_016605
20822	40966.8	1.97	0.98	5.5e-06	1115996	1117414	-	PECL_1121	gnd	6-phosphogluconate dehydrogenase	chromosome	NC_016605
9049	38745	4.28	2.1	2e-11	1513290	1513838	+	PECL_1571		hypothetical protein	chromosome	NC_016605
62759	38047.9	0.61	-0.72	0.0037	617472	618332	-	PECL_615	fba	fructose-1,6-bisphosphate aldolase, class II	chromosome	NC_016605
5765.5	37057.9	6.43	2.68	1.8e-33	448579	448986	-	PECL_447		hypothetical protein	chromosome	NC_016605
57864.8	34475.8	0.6	-0.75	0.0011	1271244	1274864	-	PECL_1313	rpoC	DNA-directed RNA polymerase, beta' subunit	chromosome	NC_016605
37349.9	33542.2	0.9	-0.16	0.38	1274907	1278512	-	PECL_1314	rpoB	DNA-directed RNA polymerase, beta subunit, rpoB	chromosome	NC_016605
9141.9	31745.5	3.47	1.8	0.00017	1308735	1308947	+	PECL_1349		csbD-like family protein	chromosome	NC_016605
9838.7	30768.6	3.13	1.64	1.6e-06	1514183	1514599	+	PECL_1574		hypothetical protein, putative alkaline shock protein 23	chromosome	NC_016605
51135.2	30340.4	0.59	-0.75	0.0015	1573331	1574020	-	PECL_1636	gpmA	2,3-bisphosphoglycerate-dependent phosphoglycerate mutase	chromosome	NC_016605
2925.3	30266	10.35	3.37	3.5e-50	747745	748065	+	PECL_728	trxA	thioredoxin	chromosome	NC_016605
27841.8	29071.6	1.04	0.06	0.8	40005	41177	+	PECL_39	agaS	sugar isomerase domain protein AgaS	chromosome	NC_016605
418.7	28977.3	69.21	6.11	4.9e-06	1453929	1454897	-	PECL_1505	mleP	Malate permease, mleP	chromosome	NC_016605
48104.1	28664.8	0.6	-0.75	0.037	555551	556753	+	PECL_549	pgk	phosphoglycerate kinase	chromosome	NC_016605
317.4	28604.8	90.11	6.49	3.2e-152	1652232	1653260	-	PECL_1708	aguB	putrescine carbamoyltransferase, aguB	chromosome	NC_016605
12154.3	28186.4	2.32	1.21	3.7e-07	106289	107263	+	PECL_105	fabH	3-oxoacyl-[acyl-carrier-] synthase III family protein, fabH	chromosome	NC_016605
17993.2	28108.3	1.56	0.64	0.0032	318107	319504	+	PECL_313		probable manganese transport protein mntH	chromosome	NC_016605
14427	27917.6	1.94	0.95	5.5e-05	1552716	1553906	-	PECL_1617		methyltransferase domain protein	chromosome	NC_016605
9961.7	27601.4	2.77	1.47	3.7e-10	677946	678488	+	PECL_664	atpH	ATP synthase F1, delta subunit	chromosome	NC_016605
134.3	27075.7	201.57	7.66	8.3e-191	1649723	1650817	-	PECL_1706	aguA1	agmatine deiminase, aguA1	chromosome	NC_016605
9815.45	27027.7	2.75359	1.46131	5.21754e-10	27077	31204	-	PECL_1898		Cell surface protein with LPXTG-motif	pPECL-5	NC_016608
30893.4	26931.6	0.87	-0.2	0.41	41189	42334	+	PECL_40	nagA	N-acetylglucosamine-6-phosphate deacetylase	chromosome	NC_016605
11516.1	26782.4	2.33	1.22	3.5e-08	782677	783075	+	PECL_782	spxA	regulatory protein spx	chromosome	NC_016605
1153.6	26761.1	23.2	4.54	1.9e-08	252678	254216	+	PECL_256	citF	citrate lyase, alpha subunit, citF	chromosome	NC_016605
98.4	26437.6	268.73	8.07	7.6e-85	1650831	1652189	-	PECL_1707	aguD	agmatine/putrescine antiporter, aguD	chromosome	NC_016605
37588.7	26259.5	0.7	-0.52	0.041	190855	192333	-	PECL_189		H+ antiporter-2 family protein	chromosome	NC_016605
45273	25871	0.57	-0.81	0.00017	1251971	1252915	-	PECL_1281	rpoA	DNA-directed RNA polymerase, alpha subunit	chromosome	NC_016605
34224.5	25720.4	0.75	-0.41	0.55	908186	908461	+	PECL_908	hup	DNA-binding protein HU	chromosome	NC_016605
16362.6	25636.7	1.57	0.65	0.0041	1047751	1049442	-	PECL_1042		conserved hypothetical protein with DAK2 domain	chromosome	NC_016605
8734.4	25350.8	2.9	1.54	0.0064	109208	110440	+	PECL_109	fabF	beta-ketoacyl-acyl-carrier-protein synthase II, fabF	chromosome	NC_016605
8936.4	24856.7	2.78	1.48	7.4e-09	677441	677959	+	PECL_663	atpF	ATP synthase F0, B subunit	chromosome	NC_016605
7829.8	24611.8	3.14	1.65	3.2e-08	682466	682885	+	PECL_668	atpC	ATP synthase F1, epsilon subunit	chromosome	NC_016605
31055	24482.5	0.79	-0.34	0.19	905372	906589	+	PECL_906	rpsA	30S ribosomal protein S1	chromosome	NC_016605
44521.5	23959.2	0.54	-0.89	0.26	1291054	1291254	-	PECL_1331	cspC	cold shock protein CspC	chromosome	NC_016605
7781.4	22530.6	2.9	1.53	1.1e-11	819225	820355	+	PECL_820	trmU	tRNA (5-methylaminomethyl-2-thiouridylate)-methyltransferase	chromosome	NC_016605
25358.9	22495.3	0.89	-0.17	0.55	553316	554344	+	PECL_547	cggR	central glycolytic gene regulator	chromosome	NC_016605
43863.9	22454.6	0.51	-0.97	3.2e-05	1750246	1753173	+	PECL_1797		LPXTG-motif cell wall anchor domain protein	chromosome	NC_016605
61047.5	22042.8	0.36	-1.47	3.8e-11	473227	473916	+	PECL_473	rplA	ribosomal protein L1	chromosome	NC_016605
1848.3	21542.6	11.66	3.54	2.6e-51	1497720	1498856	+	PECL_1552		hypothetical protein	chromosome	NC_016605
95903.7	20710.2	0.22	-2.21	7.4e-24	1267149	1269239	-	PECL_1308	fusA	translation elongation factor G, fusA	chromosome	NC_016605
6305.76	20699.1	3.28257	1.71483	1.21461e-06	3428	5725	-	PECL_1977		putative peptidoglycan binding domain protein	pPECL-3	NC_016636
31257.5	20109.7	0.64	-0.64	0.0069	893876	894847	+	PECL_893	pfkA	6-phosphofructokinase, pfkA	chromosome	NC_016605
918.4	19886.7	21.65	4.44	5.3e-29	1465340	1466626	-	PECL_1516	eno	enolase (phosphopyruvate hydratase)	chromosome	NC_016605
43755.1	19711.3	0.45	-1.15	7.9e-07	851939	853252	+	PECL_852	tig	trigger factor	chromosome	NC_016605
47833.5	19629.8	0.41	-1.28	0.0024	1254976	1256274	-	PECL_1286	secY	preprotein translocase, SecY subunit	chromosome	NC_016605
45311.1	19426	0.43	-1.22	0.022	700440	701048	-	PECL_688	rpsD	ribosomal protein S4	chromosome	NC_016605
15993.5	19131.6	1.2	0.26	0.31	38340	39164	+	PECL_36		PTS system, mannose/fructose/sorbose IID component family protein	chromosome	NC_016605
3407.6	18356	5.39	2.43	7.3e-25	1513024	1513284	+	PECL_1570		transglycosylase associated family protein	chromosome	NC_016605
29562.2	18259.4	0.62	-0.7	0.0021	190091	190855	-	PECL_188		hypothetical protein	chromosome	NC_016605
45806.4	18009.1	0.39	-1.35	4.1e-09	1071043	1071351	-	PECL_1069	rplU	ribosomal protein L21	chromosome	NC_016605
17534.6	18000.1	1.03	0.04	0.83	37436	38356	+	PECL_35		PTS system, sorbose-specific IIC component family	chromosome	NC_016605
2696.2	17703.4	6.57	2.72	8.1e-33	654215	654646	+	PECL_639		hypothetical protein	chromosome	NC_016605
3343	17601.9	5.27	2.4	1.2e-25	828192	830093	+	PECL_828	fruA	PTS system, fructose subfamily, IIABC component	chromosome	NC_016605
24149.1	17532.8	0.73	-0.46	0.021	974301	976172	-	PECL_973	dnaK	chaperone protein DnaK	chromosome	NC_016605
6591.7	17241.8	2.62	1.39	4e-09	105840	106280	+	PECL_104	fabZ	beta-hydroxyacyl-(acyl-carrier-protein) dehydratase FabZ	chromosome	NC_016605
34949.4	16877.7	0.48	-1.05	8.9e-07	1264456	1265088	-	PECL_1305	rplC	50S ribosomal protein L3	chromosome	NC_016605
20927	16812.5	0.8	-0.32	0.22	1164372	1166252	-	PECL_1169	asnB	asparagine synthase	chromosome	NC_016605
668.7	16610.5	24.84	4.63	2.2e-86	1543540	1544493	-	PECL_1605		prolyl oligopeptidase family protein	chromosome	NC_016605
61567.9	16574.9	0.27	-1.89	6.2e-18	474114	474620	+	PECL_474	rplJ	50S ribosomal protein L10	chromosome	NC_016605
16346.1	16284.3	1	-0.01	0.91	1018708	1020909	+	PECL_1017		transglycosylase family protein	chromosome	NC_016605
5523.4	16228.1	2.94	1.55	7.4e-08	107540	108463	+	PECL_107	fabD	malonyl CoA-acyl carrier protein transacylase, fabD	chromosome	NC_016605
58998.2	16226.5	0.28	-1.86	5.9e-18	1269845	1270258	-	PECL_1310	rpsL	30S ribosomal protein S12	chromosome	NC_016605
56093.1	16203.2	0.29	-1.79	1.3e-09	10097	10618	+	PECL_9	ssb	single-stranded DNA-binding protein ssb	chromosome	NC_016605
27003.6	16182.3	0.6	-0.74	0.076	1262659	1263507	-	PECL_1302	rplB	50S ribosomal protein L2	chromosome	NC_016605
897.6	16163.1	18.01	4.17	1.5e-06	250423	251490	+	PECL_253	citC	[citrate (pro-3S)-lyase] ligase, citC	chromosome	NC_016605
17877.1	16137	0.9	-0.15	0.53	39238	39974	+	PECL_2019		pseudo gene (N-acetylglucosamine)	chromosome	NC_016605
486.697	15852.7	32.5721	5.02556	3.29752e-05	23850	24098	+	PECL_2031		hypothetical protein	pPECL-8	NC_017019
8250.9	15633	1.89	0.92	5.4e-05	885472	887328	+	PECL_886	dnaG	DNA primase	chromosome	NC_016605
12684.2	15605.7	1.23	0.3	0.22	1727031	1728278	+	PECL_1776	pepT	peptidase T	chromosome	NC_016605
52230.9	15584.9	0.3	-1.74	3.3e-15	579533	581347	+	PECL_574	glmS	glutamine-fructose-6-phosphate transaminase	chromosome	NC_016605
6459.8	15290.6	2.37	1.24	1.3e-07	608868	610049	-	PECL_607	bdhA	NADH-dependent butanol dehydrogenase A	chromosome	NC_016605
4978	14995.1	3.01	1.59	1.1e-12	376494	377882	-	PECL_371		peptidase C1-like family protein	chromosome	NC_016605
13198.8	14868.4	1.13	0.17	0.55	194866	196389	+	PECL_193	dltA	D-alanine--poly(phosphoribitol) ligase, subunit 1	chromosome	NC_016605
10642.1	14858.7	1.4	0.48	0.077	1411067	1411918	+	PECL_1460		aldo/keto reductase family protein	chromosome	NC_016605
40143.8	14849.6	0.37	-1.43	9.1e-07	1269361	1269831	-	PECL_1309	rpsG	30S ribosomal protein S7	chromosome	NC_016605
14169.3	14831.9	1.05	0.07	0.83	935547	936482	+	PECL_934	ppaC	manganese-dependent inorganic pyrophosphatase	chromosome	NC_016605
648.7	14553.6	22.43	4.49	2.6e-08	251774	252688	+	PECL_255	citE	citrate (pro-3S)-lyase, beta subunit, citE	chromosome	NC_016605
39615.9	14542.9	0.37	-1.45	1.1e-10	472712	473137	+	PECL_472	rplK	ribosomal protein L11	chromosome	NC_016605
35863.6	14537.6	0.41	-1.3	2.4e-08	275803	277872	+	PECL_273	hflB	ATP-dependent metallopeptidase HflB family protein	chromosome	NC_016605
3458.4	14417.3	4.17	2.06	3.4e-15	1513850	1514053	+	PECL_1572		putative membrane protein	chromosome	NC_016605
28765.7	13951	0.48	-1.04	0.00029	1261306	1261977	-	PECL_1299	rpsC	30S ribosomal protein S3	chromosome	NC_016605
5399.3	13906.8	2.58	1.36	0.011	108466	109194	+	PECL_108	fabG	3-oxoacyl-[acyl-carrier-protein] reductase, fabG	chromosome	NC_016605
36274.1	13654.9	0.38	-1.41	7.8e-10	836893	838737	+	PECL_837	typA	GTP-binding protein TypA/BipA	chromosome	NC_016605
15476.7	13630.6	0.88	-0.18	0.53	832528	834204	-	PECL_831		conserved hypothetical family protein	chromosome	NC_016605
666.4	13588.7	20.39	4.35	1.7e-15	254861	255691	+	PECL_258	citG	triphosphoribosyl-dephospho-CoA synthase CitG	chromosome	NC_016605
9118	13504.9	1.48	0.57	0.016	989762	991471	-	PECL_986	proS	proline--tRNA ligase	chromosome	NC_016605
38499.7	13460.1	0.35	-1.52	3.3e-11	996994	997785	-	PECL_993	rpsB	ribosomal protein S2	chromosome	NC_016605
2439.6	13437.4	5.51	2.46	0.0033	291277	292710	-	PECL_291	mco	multicopper oxidase	chromosome	NC_016605
17562.2	13296.7	0.76	-0.4	0.056	231410	232831	-	PECL_234		L,D-transpeptidase catalytic domain protein	chromosome	NC_016605
10702.6	13274.3	1.24	0.31	0.21	326171	328843	+	PECL_320		calcium-translocating P-type ATPase, PMCA-type	chromosome	NC_016605
5018.9	13230.5	2.64	1.4	6.5e-10	1482332	1482817	-	PECL_1532		S-Ribosylhomocysteinase family protein	chromosome	NC_016605
3033.1	13182.4	4.35	2.12	1.2e-07	16372	16944	+	PECL_15		nlpC/P60 family protein	chromosome	NC_016605
6593.2	13089.3	1.99	0.99	0.2	248243	249403	+	PECL_251		Malate dehydrogenase (Oxaloacetate-decarboxylase)	chromosome	NC_016605
6183.5	12771.2	2.07	1.05	1e-06	521579	522145	+	PECL_519		Sigma 54 modulation protein / S30EA ribosomal protein	chromosome	NC_016605
10454.6	12643.9	1.21	0.27	0.29	934564	935529	+	PECL_933		Transcriptional regulator, LysR family	chromosome	NC_016605
18144.6	12563.9	0.69	-0.53	0.037	725145	726704	+	PECL_711	rny	ribonuclease Y	chromosome	NC_016605
9940.9	12476.2	1.26	0.33	0.2	317607	318068	+	PECL_312		hypothetical protein	chromosome	NC_016605
20828.1	12452	0.6	-0.74	0.00072	1088657	1089997	-	PECL_1092	glnA	glutamine synthetase, type I	chromosome	NC_016605
6537.4	12446	1.9	0.93	8.1e-05	540779	542503	+	PECL_538		phosphoglucomutase/phosphomannomutase	chromosome	NC_016605
22397.2	12151.1	0.54	-0.88	0.00015	1125778	1126131	-	PECL_1133	rplT	ribosomal protein L20	chromosome	NC_016605
16712.1	12076.3	0.72	-0.47	0.78	954123	954308	-	PECL_954	rpsU	ribosomal protein S21	chromosome	NC_016605
17588.1	12048.1	0.69	-0.55	0.015	197848	199125	+	PECL_196	dltD	D-alanyl-lipoteichoic acid biosynthesis protein DltD	chromosome	NC_016605
20915	12029.5	0.58	-0.8	0.0064	1263814	1264437	-	PECL_1304	rplD	50S ribosomal protein L4	chromosome	NC_016605
8249.1	12026	1.46	0.54	0.08	1199962	1202169	+	PECL_1227	clpE	ATP-dependent Clp protease ATP-binding subunit ClpE	chromosome	NC_016605
26591.8	11897.2	0.45	-1.16	1.4e-06	1070394	1070681	-	PECL_1067	rpmA	ribosomal protein L27	chromosome	NC_016605
15895.9	11808.3	0.74	-0.43	0.12	762086	762823	+	PECL_744		hypothetical protein	chromosome	NC_016605
18240.9	11705.2	0.64	-0.64	0.012	1126401	1126904	-	PECL_1135	infC	translation initiation factor IF-3	chromosome	NC_016605
9488.3	11602.7	1.22	0.29	0.22	985360	989676	-	PECL_985	polC	DNA polymerase III, alpha subunit, Gram-positive type	chromosome	NC_016605
25807.4	11554.9	0.45	-1.16	7.7e-07	1070701	1071027	-	PECL_1068		hypothetical protein	chromosome	NC_016605
11354.5	11505.4	1.01	0.02	0.86	809344	810648	+	PECL_809	ftsZ	cell division protein FtsZ	chromosome	NC_016605
20873.7	11493.7	0.55	-0.86	0.00048	1145887	1146762	+	PECL_1154	prsA	foldase protein prsA	chromosome	NC_016605
10661.3	11485.3	1.08	0.11	0.77	1278748	1281225	-	PECL_1315	clpC	ATP-dependent Clp protease ATP-binding subunit ClpC	chromosome	NC_016605
8078.8	11351.2	1.41	0.49	0.044	887330	888472	+	PECL_887	sigA	RNA polymerase sigma factor rpoD	chromosome	NC_016605
1680.7	11156.6	6.64	2.73	0.0021	249436	250410	+	PECL_252	citP	citrate/malate transporter, citP	chromosome	NC_016605
19394	11083.2	0.57	-0.81	0.00023	1265127	1265435	-	PECL_1306	rpsJ	30S ribosomal protein S10	chromosome	NC_016605
36910.6	10947.3	0.3	-1.75	3.4e-06	9757	10047	+	PECL_8	rpsF	ribosomal protein S6	chromosome	NC_016605
12662.2	10821	0.85	-0.23	0.45	36926	37420	+	PECL_34		PTS system sorbose subIIB component family protein	chromosome	NC_016605
14551.1	10763.5	0.74	-0.43	0.094	1312070	1313623	-	PECL_1355	guaA	GMP synthase (glutamine-hydrolyzing)	chromosome	NC_016605
32877.5	10638.9	0.32	-1.63	6.8e-13	1247564	1248007	-	PECL_1275	rplM	ribosomal protein L13	chromosome	NC_016605
29869.8	10569.1	0.35	-1.5	1.8e-05	1254292	1254951	-	PECL_1285	adk	adenylate kinase	chromosome	NC_016605
5641.3	10485.6	1.86	0.89	0.00012	995059	995781	-	PECL_991	pyrH	UMP kinase	chromosome	NC_016605
12087.7	10426.5	0.86	-0.21	0.49	522356	524716	+	PECL_520	secA	preprotein translocase, SecA subunit	chromosome	NC_016605
65239.7	10412.8	0.16	-2.65	4.1e-28	1728843	1730849	+	PECL_1777	nagE	PTS system, N-acetylglucosamine-specific IIABC component, nagE	chromosome	NC_016605
5281.9	10298	1.95	0.96	1.2e-05	1301403	1303577	-	PECL_1343		protein containing glycosyl hydrolase family 25 domain and kxYKxGKxW signal peptide	chromosome	NC_016605
14885	10278.5	0.69	-0.53	0.05	1714597	1716534	-	PECL_1765	bsrA	Putative ABC transporter, ATPase component	chromosome	NC_016605
4991.5	10255.3	2.05	1.04	1.8e-05	464997	465974	+	PECL_462	pta	phosphate acetyltransferase	chromosome	NC_016605
15210.1	10249.1	0.67	-0.57	0.015	7083	9578	+	PECL_7	gyrA	DNA gyrase, A subunit	chromosome	NC_016605
18576.5	10236.6	0.55	-0.86	5.2e-05	1253412	1253777	-	PECL_1283	rpsM	30S ribosomal protein S13	chromosome	NC_016605
4065.8	10212.2	2.51	1.33	2.6e-05	1110509	1110838	-	PECL_1113		Transcriptional regulator, HxlR family	chromosome	NC_016605
4834.8	10200.2	2.11	1.08	0.0065	1316212	1317888	-	PECL_1359	alsS	acetolactate synthase	chromosome	NC_016605
491.5	10195.6	20.74	4.37	2.3e-11	254235	254786	+	PECL_257	citX	holo-ACP synthase CitX	chromosome	NC_016605
2383.6	10169.3	4.27	2.09	0.0096	1403771	1403947	+	PECL_1454		hypothetical protein	chromosome	NC_016605
9129.3	10158.4	1.11	0.15	0.81	332483	333691	-	PECL_322		pyridine nucleotide-disulfide oxidoreductase family protein	chromosome	NC_016605
22349.6	10121	0.45	-1.14	0.0026	1257860	1258396	-	PECL_1291	rplF	50S ribosomal protein L6	chromosome	NC_016605
16797.7	10096.2	0.6	-0.73	0.0055	1253000	1253389	-	PECL_1282	rpsK	30S ribosomal protein S11	chromosome	NC_016605
26270.5	10056.8	0.38	-1.39	6.2e-09	1117768	1118310	-	PECL_1122		hypothetical protein	chromosome	NC_016605
5844.4	10031.3	1.72	0.78	0.0014	674033	675262	+	PECL_659		serine hydroxymethyltransferase family protein	chromosome	NC_016605
18729.9	9929.8	0.53	-0.92	0.0097	1259058	1259600	-	PECL_1293	rplE	50S ribosomal protein L5	chromosome	NC_016605
7880.7	9827.1	1.25	0.32	0.26	807929	809320	+	PECL_808	ftsA	cell division protein FtsA	chromosome	NC_016605
11463.3	9800	0.85	-0.23	0.44	1105426	1106598	-	PECL_1110		aminodeoxychorismate lyase	chromosome	NC_016605
13969	9613.5	0.69	-0.54	0.012	980252	983044	-	PECL_980	infB	translation initiation factor IF-2	chromosome	NC_016605
4021	9595.1	2.39	1.25	2.3e-07	1491835	1493958	-	PECL_1544		AAA domain family protein	chromosome	NC_016605
48603.8	9564.7	0.2	-2.35	8.3e-27	996022	996900	-	PECL_992	tsf	translation elongation factor Ts	chromosome	NC_016605
22437.1	9479.2	0.42	-1.24	5.8e-08	556835	557590	+	PECL_550	tpiA	triose-phosphate isomerase	chromosome	NC_016605
15439	9448.1	0.61	-0.71	0.0039	170140	171120	+	PECL_165	prs	ribose-phosphate pyrophosphokinase	chromosome	NC_016605
3226.3	9447.7	2.93	1.55	7.9e-11	544838	547687	+	PECL_540	uvrA	excinuclease ABC subunit A	chromosome	NC_016605
24722.5	9377.3	0.38	-1.4	4e-10	382268	383761	+	PECL_378	gltX	glutamyl-tRNA synthetase	chromosome	NC_016605
1082.3	9350.4	8.64	3.11	2.3e-40	937102	937623	+	PECL_936	msrA	Peptide methionine sulfoxide reductase MsrA	chromosome	NC_016605
3227.2	9256.5	2.87	1.52	1.7e-10	1167527	1169086	-	PECL_1172	gadC	glutamate/gamma-aminobutyrate antiporter, gadC	chromosome	NC_016605
799.988	9255.01	11.5689	3.53218	6.0571e-52	7223	7999	-	PECL_1952		phospholipid/glycerol acyltransferase	pPECL-8	NC_017019
6755.6	9198.4	1.36	0.45	0.037	1183185	1184372	-	PECL_1189	metK	S-adenosylmethionine synthetase	chromosome	NC_016605
14623.7	9194.7	0.63	-0.67	0.0046	1203559	1205643	-	PECL_1230		type I phosphodiesterase / nucleotide pyrophosphatase family protein	chromosome	NC_016605
1113.1	9188	8.25	3.05	9.3e-19	751606	753357	+	PECL_734	spxB	pyruvate oxidase	chromosome	NC_016605
3049.5	9186.4	3.01	1.59	2.2e-11	1820086	1821402	-	PECL_1859	pepE	aminopeptidase E	chromosome	NC_016605
7334.8	9178.1	1.25	0.32	0.15	1199199	1199465	-	PECL_1225	ptsH	phosphocarrier protein HPr	chromosome	NC_016605
6756.4	9171.9	1.36	0.44	0.11	704986	706203	+	PECL_692	thiI	thiamine biosynthesis/tRNA modification protein ThiI	chromosome	NC_016605
5751.9	9154.2	1.59	0.67	0.0045	1288279	1289577	+	PECL_1328		cell envelope-related function transcriptional attenuator common domain protein	chromosome	NC_016605
4033.1	8998.8	2.23	1.16	1.7e-07	663897	664862	+	PECL_650	manA	mannose-6-phosphate isomerase, class I	chromosome	NC_016605
4571.3	8927.1	1.95	0.97	4.5e-05	706281	706778	+	PECL_693		ahpC/TSA family protein	chromosome	NC_016605
9189.5	8840.9	0.96	-0.06	0.66	196389	197588	+	PECL_194	dltB	D-alanyl-lipoteichoic acid biosynthesis protein DltB	chromosome	NC_016605
8101.5	8820.2	1.09	0.12	0.63	1795967	1796992	-	PECL_1839		zinc-binding dehydrogenase family protein	chromosome	NC_016605
10680.8	8775.6	0.82	-0.28	0.34	675328	675957	+	PECL_660	upp	uracil phosphoribosyltransferase	chromosome	NC_016605
2216.2	8748.5	3.95	1.98	7.8e-07	1125181	1125597	-	PECL_1132		pyridoxamine 5'-phosphate oxidase family protein	chromosome	NC_016605
8903.5	8642.4	0.97	-0.04	0.89	288374	289843	+	PECL_287		H+ symporter family protein	chromosome	NC_016605
7160.3	8515.9	1.19	0.25	0.2	736109	737599	+	PECL_719	zwf	glucose-6-phosphate dehydrogenase	chromosome	NC_016605
2805.3	8478.2	3.02	1.6	3.4e-12	677187	677399	+	PECL_662	atpE	ATP synthase F0, C subunit	chromosome	NC_016605
7783	8426.6	1.08	0.11	0.82	315494	316639	+	PECL_310	nagA	N-acetylglucosamine-6-phosphate deacetylase	chromosome	NC_016605
2087.1	8301.2	3.98	1.99	3.6e-17	534336	535274	+	PECL_532	hprK	HPr(Ser) kinase/phosphatase	chromosome	NC_016605
836.721	8299.04	9.91853	3.31013	7.26018e-07	6255	7205	-	PECL_1951		glycosyl transferase, family 8	pPECL-8	NC_017019
18205.9	8233.7	0.45	-1.14	5.2e-07	173300	173950	-	PECL_169		MIP channel s family protein	chromosome	NC_016605
9967.8	8215.5	0.82	-0.28	0.33	1215882	1216913	-	PECL_1243		Cell envelope-associated transcriptional attenuator LytR-Cps	chromosome	NC_016605
13017.9	8203.8	0.63	-0.67	0.0056	427470	428561	+	PECL_430	tagH	teichoic acids export, ATP-binding protein TagH	chromosome	NC_016605
13175.3	8159.4	0.62	-0.69	0.0064	560114	562477	+	PECL_555	rnr	ribonuclease R	chromosome	NC_016605
19056.6	8151.3	0.43	-1.23	3.6e-08	1259627	1259938	-	PECL_1294	rplX	50S ribosomal protein L24	chromosome	NC_016605
3937.7	8129.6	2.06	1.05	0.00013	1110860	1111363	-	PECL_1114		HD domain protein	chromosome	NC_016605
3926.6	8098	2.06	1.04	0.064	111473	112840	+	PECL_112	accC	acetyl-CoA carboxylase, biotin carboxylase subunit, accC	chromosome	NC_016605
9234.7	8027	0.87	-0.2	0.33	1021722	1023032	-	PECL_1019	asnS	Asparaginyl-tRNA synthetase	chromosome	NC_016605
3951.8	8011.7	2.03	1.02	5.9e-06	994496	995056	-	PECL_990	frr	ribosome recycling factor	chromosome	NC_016605
3129.4	7940.5	2.54	1.34	2.6e-08	107293	107529	+	PECL_106	acpP	acyl carrier protein, acp	chromosome	NC_016605
8637.9	7827.5	0.91	-0.14	0.64	1045594	1047630	-	PECL_1041	recG	ATP-dependent DNA helicase RecG	chromosome	NC_016605
1569.5	7774.7	4.95	2.31	5.9e-24	393907	394851	+	PECL_391		prolyl oligopeptidase family protein	chromosome	NC_016605
6989.3	7757.3	1.11	0.15	0.46	783165	783872	+	PECL_783		negative regulator of genetic competence family protein	chromosome	NC_016605
15478.9	7745.4	0.5	-1	0.055	1256926	1257429	-	PECL_1289	rpsE	30S ribosomal protein S5	chromosome	NC_016605
4868	7704.5	1.58	0.66	0.0022	1292099	1292992	-	PECL_1333	czcD	Cobalt/zinc/cadmium cation efflux pump protein	chromosome	NC_016605
17485.2	7690.5	0.44	-1.18	6.7e-06	1258422	1258820	-	PECL_1292	rpsH	30S ribosomal protein S8	chromosome	NC_016605
21709.9	7654.5	0.35	-1.5	2.9e-08	847383	847652	+	PECL_848	rpsO	ribosomal protein S15	chromosome	NC_016605
2301.48	7647.48	3.32285	1.73242	5.27801e-14	6086	6433	-	PECL_1978		pemK-like family protein	pPECL-3	NC_016636
6512.4	7643.5	1.17	0.23	0.52	440683	442596	+	PECL_440	pepO	neutral endopeptidase	chromosome	NC_016605
16228.4	7621.7	0.47	-1.09	1.1e-06	214197	214751	+	PECL_216	rpoE	putative DNA-directed RNA polymerase, delta subunit	chromosome	NC_016605
7594.3	7595.3	1	0	0.95	1152243	1154381	-	PECL_1159		penicillin-binding , 1A family protein	chromosome	NC_016605
3771	7574.9	2.01	1.01	2.7e-06	397975	398913	+	PECL_395		aldo/keto reductase family protein	chromosome	NC_016605
8951.5	7480.7	0.84	-0.26	0.41	1716984	1719686	-	PECL_1766		HAD ATPase, P-type, IC family protein	chromosome	NC_016605
734.6	7445	10.14	3.34	5.4e-27	1579608	1580939	+	PECL_1643		putative glutathione reductase	chromosome	NC_016605
17087.7	7435.6	0.44	-1.2	1.6e-06	1034930	1035280	-	PECL_1030	rplS	ribosomal protein L19	chromosome	NC_016605
20045.7	7403.2	0.37	-1.44	3.7e-12	1127109	1129052	-	PECL_1136	thrS	threonine--tRNA ligase	chromosome	NC_016605
5328.3	7392.4	1.39	0.47	0.12	451079	453622	+	PECL_451		aldehyde dehydrogenase family protein	chromosome	NC_016605
549.5	7373	13.42	3.75	1.3e-56	936608	937045	+	PECL_935	msrB	Peptide methionine sulfoxide reductase MsrB	chromosome	NC_016605
6242.9	7351.1	1.18	0.24	0.4	1236096	1237523	-	PECL_1264	gatB	aspartyl/glutamyl-tRNA(Asn/Gln) amidotransferase, B subunit	chromosome	NC_016605
16659.3	7319.1	0.44	-1.19	1.4e-05	1257451	1257807	-	PECL_1290	rplR	50S ribosomal protein L18	chromosome	NC_016605
22396.3	7282.1	0.33	-1.62	6.4e-11	846915	847169	-	PECL_847	rpsT	ribosomal protein S20	chromosome	NC_016605
922.3	7274.7	7.89	2.98	7e-36	1567843	1569186	-	PECL_1630		ABC multidrug transporter	chromosome	NC_016605
8527.2	7252.9	0.85	-0.23	0.33	1406087	1408531	+	PECL_1458	pepX	xaa-Pro dipeptidyl-peptidase	chromosome	NC_016605
8659.8	7238.3	0.84	-0.26	0.36	5096	7039	+	PECL_6	gyrB	DNA gyrase, B subunit	chromosome	NC_016605
6917.4	7235.3	1.05	0.06	0.85	537221	538105	+	PECL_535	galU	UTP-glucose-1-phosphate uridylyltransferase	chromosome	NC_016605
6201	7234.4	1.17	0.22	0.55	536180	537190	+	PECL_534	gpsA	glycerol-3-phosphate dehydrogenase [NAD(P)+], gpsA	chromosome	NC_016605
12633.1	7230.2	0.57	-0.81	0.022	1262350	1262631	-	PECL_1301	rpsS	30S ribosomal protein S19	chromosome	NC_016605
4779.2	7229.8	1.51	0.6	0.038	1803834	1807535	-	PECL_1848	addA	ATP-dependent helicase/nuclease subunit A	chromosome	NC_016605
3686.3	7197.7	1.95	0.97	0.0014	1137003	1137701	-	PECL_1144		inhibitor of apoptosis-promoting Bax1 family protein	chromosome	NC_016605
10878.7	7193.1	0.66	-0.6	0.57	1435477	1435632	+	PECL_2062		putative ncRNA between PECL_1482 & PECL_1483	chromosome	NC_016605
8013.5	7180.9	0.9	-0.16	0.56	723858	724910	+	PECL_710	recA	Recombinase protein RecA	chromosome	NC_016605
10298.3	7107.3	0.69	-0.54	0.045	923166	925238	+	PECL_925	topA	DNA topoisomerase I	chromosome	NC_016605
15742.3	7074.2	0.45	-1.15	2.6e-06	1117535	1117717	-	PECL_2025		50S ribosomal protein L32	chromosome	NC_016605
3947.8	7016.1	1.78	0.83	0.00066	1006553	1009012	-	PECL_1005	carB	carbamoyl-phosphate synthase, large subunit	chromosome	NC_016605
4165.1	6978.6	1.68	0.74	0.0059	1797885	1798445	+	PECL_1841		isochorismatase family protein	chromosome	NC_016605
7235.7	6934.5	0.96	-0.06	0.83	512737	513021	+	PECL_511	groS	10 kDa chaperonin	chromosome	NC_016605
6889.7	6917.4	1	0.01	0.99	500150	501892	+	PECL_496	dnaX	DNA polymerase III, subunit gamma and tau	chromosome	NC_016605
11932.3	6860.8	0.57	-0.8	0.022	113	247	-	PECL_1	rpmH	ribosomal protein L34	chromosome	NC_016605
11005.4	6786.1	0.62	-0.7	0.006	853402	854661	+	PECL_853	clpX	ATP-dependent Clp protease, ATP-binding subunit ClpX	chromosome	NC_016605
1540	6715.6	4.36	2.12	2e-14	1519434	1519865	-	PECL_1580		copper transport repressor, CopY/TcrY family	chromosome	NC_016605
4235.3	6689.4	1.58	0.66	0.011	1746511	1747932	+	PECL_1792		peptidase C69 family protein	chromosome	NC_016605
4117.5	6651	1.62	0.69	0.0076	1658277	1659596	-	PECL_1713	celB	PTS system, cellobiose-specific IIC component	chromosome	NC_016605
12897.2	6634.9	0.51	-0.96	0.018	1260869	1261303	-	PECL_1298	rplP	50S ribosomal protein L16	chromosome	NC_016605
3711.6	6590.7	1.78	0.83	0.00099	890417	893746	+	PECL_891	dnaE	DNA polymerase III, alpha subunit	chromosome	NC_016605
1795.5	6575.5	3.66	1.87	3.4e-15	542824	544827	+	PECL_539	uvrB	excinuclease ABC subunit B	chromosome	NC_016605
1497.4	6538.1	4.37	2.13	0.00017	295563	296936	+	PECL_293	npr	NADH peroxidase	chromosome	NC_016605
11461.5	6534.2	0.57	-0.81	0.0006	701904	703613	+	PECL_690	ezrA	Septation ring formation regulator EzrA	chromosome	NC_016605
15298.5	6477.8	0.42	-1.24	3.3e-05	1259972	1260340	-	PECL_1295	rplN	50S ribosomal protein L14	chromosome	NC_016605
3634.2	6405	1.76	0.82	0.0004	668251	668955	-	PECL_653		cobB/CobQ-like glutamine amidotransferase domain protein	chromosome	NC_016605
8098.5	6390.7	0.79	-0.34	0.24	1099336	1101426	-	PECL_1105		penicillin binding transpeptidase domain protein	chromosome	NC_016605
15234	6382.1	0.42	-1.26	0.0011	1247157	1247549	-	PECL_1274	rpsI	30S ribosomal protein S9	chromosome	NC_016605
8714.8	6362.8	0.73	-0.45	0.052	1104756	1105412	-	PECL_1108	udk	uridine kinase	chromosome	NC_016605
1002.1	6320	6.31	2.66	3e-13	941327	942622	-	PECL_940		amino acid permease family protein	chromosome	NC_016605
22916.5	6183	0.27	-1.89	6.2e-17	474663	475031	+	PECL_475	rplL	ribosomal protein L7/L12	chromosome	NC_016605
5218.2	6155.7	1.18	0.24	0.42	1133560	1136217	-	PECL_1142	polA	DNA polymerase I	chromosome	NC_016605
11030.5	6138.8	0.56	-0.85	0.00053	1307245	1308654	+	PECL_1348	pepDA	dipeptidase A	chromosome	NC_016605
8043.3	6111.8	0.76	-0.4	0.11	507181	508176	+	PECL_505	galE	UDP-glucose 4-epimerase	chromosome	NC_016605
4554.6	6047	1.33	0.41	0.22	1314526	1315443	-	PECL_1357	coaA	pantothenate kinase	chromosome	NC_016605
3193.5	6027.7	1.89	0.92	4.6e-05	785248	785856	-	PECL_786		dithiol-disulfide isomerase	chromosome	NC_016605
1848.9	6007	3.25	1.7	3.8e-12	1213751	1214986	+	PECL_1239	pepS	aminopeptidase pepS	chromosome	NC_016605
8904.8	5952.6	0.67	-0.58	0.065	1697425	1708254	-	PECL_1758		LPXTG-motif cell wall anchor domain protein	chromosome	NC_016605
1854.98	5933.91	3.19891	1.67758	1.9935e-13	6433	6696	-	PECL_1979		transcriptional regulator, AbrB family	pPECL-3	NC_016636
5293.7	5910.1	1.12	0.16	0.56	1237523	1238983	-	PECL_1265	gatA	aspartyl/glutamyl-tRNA(Asn/Gln) amidotransferase, A subunit	chromosome	NC_016605
11258.1	5900.1	0.52	-0.93	0.097	1099087	1099236	-	PECL_2051		50S ribosomal protein L33	chromosome	NC_016605
9127.6	5890.3	0.65	-0.63	0.012	938075	939580	-	PECL_937	yjeM	inner membrane transporter yjeM	chromosome	NC_016605
3902.2	5866	1.5	0.59	0.011	1291418	1292083	-	PECL_1332	scaR	metalloregulator ScaR	chromosome	NC_016605
8638.8	5864.8	0.68	-0.56	0.019	577963	579324	+	PECL_573	glmM	phosphoglucosamine mutase	chromosome	NC_016605
3649.7	5859	1.61	0.68	0.0039	422898	424919	+	PECL_426	ligA	DNA ligase, NAD-dependent	chromosome	NC_016605
5082.8	5856.3	1.15	0.2	0.24	1766861	1767721	-	PECL_1811		EDD, DegV family domain protein	chromosome	NC_016605
8950.3	5848.6	0.65	-0.61	0.015	861743	863692	+	PECL_861		acyltransferase family protein	chromosome	NC_016605
3685.6	5848.5	1.59	0.67	0.0029	750652	751074	+	PECL_732		hypothetical protein	chromosome	NC_016605
2842.7	5809.7	2.04	1.03	1.7e-05	1057205	1059622	-	PECL_1052	priA	primosomal protein N'	chromosome	NC_016605
3120	5808.3	1.86	0.9	0.0002	744421	744861	+	PECL_725	yrrK	putative Holliday junction resolvase	chromosome	NC_016605
4098.2	5785.1	1.41	0.5	0.029	753575	754669	-	PECL_735	pepQ	xaa-Pro dipeptidase	chromosome	NC_016605
10951.4	5782.2	0.53	-0.92	0.15	1256274	1256708	-	PECL_1287	rplO	50S ribosomal protein L15	chromosome	NC_016605
5288.5	5763.9	1.09	0.12	0.87	926808	928220	+	PECL_928	hslU	ATP-dependent protease HslVU, ATPase subunit	chromosome	NC_016605
3007.5	5749.2	1.91	0.93	0.00013	1012189	1013850	-	PECL_1010	fhs1	formate--tetrahydrofolate ligase 1	chromosome	NC_016605
1303.83	5721.77	4.38844	2.13371	3.90447e-11	14276	14599	+	PECL_1988		putative bacteriocin immunity protein	pPECL-3	NC_016636
2436.6	5719.9	2.35	1.23	4.3e-07	73390	74562	+	PECL_74		proton antiporter-2 family protein	chromosome	NC_016605
8933.2	5685.3	0.64	-0.65	0.0046	1096547	1097509	-	PECL_1101	glcK	glucokinase	chromosome	NC_016605
14120	5675.2	0.4	-1.32	0.0001	550819	551415	-	PECL_544	clpP	ATP-dependent Clp protease, proteolytic subunit ClpP	chromosome	NC_016605
1411.1	5664.5	4.01	2.01	2.1e-17	85364	86161	+	PECL_81		alpha/beta hydrolase fold family protein	chromosome	NC_016605
2566.4	5640.6	2.2	1.14	4.3e-07	768597	769967	+	PECL_754		amino acid permease family protein	chromosome	NC_016605
4718	5623.2	1.19	0.25	0.43	703823	704977	+	PECL_691		aminotransferase class-V family protein	chromosome	NC_016605
3265.3	5617.8	1.72	0.78	0.0011	991486	992757	-	PECL_987	rseP	RIP metalloprotease RseP	chromosome	NC_016605
12162.6	5572.6	0.46	-1.13	0.00017	1126179	1126382	-	PECL_1134	rpmI	ribosomal protein L35	chromosome	NC_016605
7924.6	5550.3	0.7	-0.51	0.019	976785	977804	-	PECL_975	hrcA	heat-inducible transcription repressor HrcA	chromosome	NC_016605
20835.5	5539.9	0.27	-1.91	5.8e-18	707078	709744	+	PECL_694	valS	valine--tRNA ligase	chromosome	NC_016605
3266.8	5525.7	1.69	0.76	0.0055	1807528	1811076	-	PECL_1849	addB	ATP-dependent helicase/nuclease subunit B	chromosome	NC_016605
14305	5506.1	0.38	-1.38	3.9e-09	1260392	1260658	-	PECL_1296	rpsQ	30S ribosomal protein S17	chromosome	NC_016605
5106	5502.8	1.08	0.11	0.77	745296	747656	+	PECL_727		mutS2 family protein	chromosome	NC_016605
13531.8	5500.4	0.41	-1.3	8.9e-09	1792950	1794860	-	PECL_1837		Poly(glycerophosphate) glycerophosphotransferase family protein	chromosome	NC_016605
2940.1	5462.3	1.86	0.89	0.061	1315495	1316199	-	PECL_1358	alsD	alpha-acetolactate decarboxylase	chromosome	NC_016605
13597.1	5449	0.4	-1.32	2.6e-09	812847	815636	+	PECL_813	ileS	isoleucine--tRNA ligase, ileS	chromosome	NC_016605
5820.4	5388	0.93	-0.11	0.83	759994	760551	+	PECL_742	efp	translation elongation factor P	chromosome	NC_016605
4380.4	5385.9	1.23	0.3	0.24	1409457	1410407	+	PECL_1459		proline-specific peptidases family protein	chromosome	NC_016605
1671.3	5385.3	3.22	1.69	2.7e-13	1616313	1617959	+	PECL_1674	treC	Trehalose-6-phosphate hydrolase	chromosome	NC_016605
8642.4	5381.4	0.62	-0.68	0.051	1253944	1254165	-	PECL_1284	infA	translation initiation factor IF-1	chromosome	NC_016605
5267	5376.1	1.02	0.03	0.97	1235058	1236089	-	PECL_1263		Diacylglycerol kinase	chromosome	NC_016605
12233.4	5371.3	0.44	-1.19	5.6e-08	214950	216548	+	PECL_217	pyrG	CTP synthase	chromosome	NC_016605
8253.9	5367.1	0.65	-0.62	0.0091	1162829	1164358	-	PECL_1168	murE	UDP-N-acetylmuramoyl-L-alanyl-D-glutamate--L-lysine ligase	chromosome	NC_016605
3371.6	5349.5	1.59	0.67	0.014	744140	744421	+	PECL_724		hypothetical protein	chromosome	NC_016605
722.093	5341.29	7.39696	2.88693	2.35466e-06	5395	6258	-	PECL_1950		Putative phospho-beta-glycosidase	pPECL-8	NC_017019
1291.86	5319.84	4.11798	2.04194	2.88723e-19	1506	1787	+	PECL_1868		antitoxin of toxin-antitoxin stability system, RelB family	pPECL-5	NC_016608
4120.2	5315.5	1.29	0.37	0.16	1016983	1017339	-	PECL_1014	gpsB	cell cycle protein gpsB	chromosome	NC_016605
17315.3	5313.3	0.31	-1.7	9.1e-13	1050120	1050305	+	PECL_1044	rpmB	ribosomal protein L28	chromosome	NC_016605
6396.1	5283.8	0.83	-0.28	0.56	208782	209309	+	PECL_208		hypothetical protein	chromosome	NC_016605
6331.4	5270.5	0.83	-0.26	0.37	95560	97572	+	PECL_2021	metG	methionine-tRNA ligase	chromosome	NC_016605
3373.9	5267.7	1.56	0.64	0.0038	1003289	1004443	-	PECL_1003		hydroxymethylglutaryl-CoA synthase	chromosome	NC_016605
13298.6	5266.9	0.4	-1.34	0.00076	219456	219704	+	PECL_220	rpmE	50S ribosomal protein L31 type B	chromosome	NC_016605
1320.7	5259.3	3.98	1.99	2.6e-15	393091	393885	+	PECL_390	ptp3	protein-tyrosine phosphatase	chromosome	NC_016605
6469	5242.9	0.81	-0.3	0.32	1242889	1244022	-	PECL_1269		Phosphoribosylaminoimidazole carboxylase, ATPase subunit	chromosome	NC_016605
2341.8	5207.3	2.22	1.15	1.6e-06	1049470	1049832	-	PECL_1043		hypothetical protein	chromosome	NC_016605
2376.2	5191.7	2.18	1.13	2.3e-06	463793	464983	+	PECL_461	ackA	acetate kinase	chromosome	NC_016605
1683.8	5168.3	3.07	1.62	5.4e-12	694928	695899	+	PECL_683		zinc-binding alcohol dehydrogenase family protein	chromosome	NC_016605
10495.5	5160.1	0.49	-1.02	3.5e-07	1261990	1262337	-	PECL_1300	rplV	50S ribosomal protein L22	chromosome	NC_016605
1766.9	5154.4	2.92	1.54	2.7e-10	535286	536125	+	PECL_533	lgt	prolipoprotein diacylglyceryl transferase	chromosome	NC_016605
4969.3	5151.8	1.04	0.05	0.83	316667	317368	+	PECL_311		transcriptional regulator, GntR family	chromosome	NC_016605
6757	5150.1	0.76	-0.39	0.11	817585	818733	+	PECL_818		aminotransferase class-V family protein	chromosome	NC_016605
5636.2	5135.4	0.91	-0.13	0.57	13554	14951	+	PECL_13	dnaB	replicative DNA helicase	chromosome	NC_016605
3838.1	5093.5	1.33	0.41	0.11	1174617	1174997	-	PECL_1182		universal stress family protein	chromosome	NC_016605
3055.3	5091.7	1.67	0.74	0.0034	744872	745177	+	PECL_726		hypothetical protein	chromosome	NC_016605
6474.5	5091.1	0.79	-0.35	0.18	1796994	1797695	-	PECL_1840	ispD2	putative 2-C-methyl-D-erythritol 4-phosphate cytidylyltransferase 2	chromosome	NC_016605
12250.9	5088.7	0.42	-1.27	0.008	192490	192945	+	PECL_190		putative transcriptional regulator	chromosome	NC_016605
860	5063.7	5.89	2.56	3.8e-28	1412012	1413214	-	PECL_1461		flavin oxidoreductase / NADH oxidase family protein	chromosome	NC_016605
4948.1	5056.3	1.02	0.03	0.99	865871	868189	+	PECL_865	recJ	single-stranded-DNA-specific exonuclease RecJ	chromosome	NC_016605
1550.4	5048.8	3.26	1.7	1.8e-05	71950	73278	+	PECL_73		pyridine nucleotide-disulfide oxidoreductase family protein	chromosome	NC_016605
2547.2	5038.7	1.98	0.98	3.9e-05	314634	315425	+	PECL_309	proC	pyrroline-5-carboxylate reductase, proC	chromosome	NC_016605
2388.7	5030.2	2.11	1.07	0.058	471770	471940	+	PECL_470	secE	preprotein translocase, SecE subunit	chromosome	NC_016605
3882	5026.3	1.29	0.37	0.14	793364	794377	-	PECL_794		hypothetical protein	chromosome	NC_016605
3162.2	5017	1.59	0.67	0.01	827269	828192	+	PECL_827	pfkB	1-phosphofructokinase	chromosome	NC_016605
11773.7	4993.2	0.42	-1.24	1.9e-07	10638	10874	+	PECL_10	rpsR	ribosomal protein S18	chromosome	NC_016605
3346.9	4913.6	1.47	0.55	0.015	751092	751427	+	PECL_733		hypothetical protein	chromosome	NC_016605
3501.28	4901.3	1.39986	0.485279	0.0359285	34815	35618	+	PECL_1906		putative plasmid partition protein	pPECL-5	NC_016608
14827.8	4897.9	0.33	-1.6	1.9e-11	1036727	1036999	-	PECL_1033	rpsP	ribosomal protein S16	chromosome	NC_016605
6310.4	4886.7	0.77	-0.37	0.12	811815	812612	+	PECL_812		divIVA domain protein	chromosome	NC_016605
2761.3	4877.1	1.77	0.82	0.21	112830	113651	+	PECL_113	accD	acetyl-coenzyme A carboxylase carboxyl transferase subunit beta, accD	chromosome	NC_016605
2214.5	4872.2	2.2	1.14	0.00026	407205	408038	+	PECL_406		galactose mutarotase related enzyme	chromosome	NC_016605
3358.5	4855.9	1.45	0.53	0.018	697975	698433	-	PECL_686		universal stress family protein	chromosome	NC_016605
13182.1	4846.9	0.37	-1.44	7.1e-11	1106689	1109106	-	PECL_1111	pheT	phenylalanine--tRNA ligase, beta subunit	chromosome	NC_016605
7004.9	4812.9	0.69	-0.54	0.02	2275	3414	+	PECL_3	dnaN	DNA polymerase III, beta subunit	chromosome	NC_016605
1868.4	4794.6	2.57	1.36	2.1e-09	377922	378608	-	PECL_372	rpiA	ribose 5-phosphate isomerase A	chromosome	NC_016605
5115.4	4782.5	0.93	-0.1	0.81	485926	488475	+	PECL_485		hypothetical protein	chromosome	NC_016605
10036.5	4776.8	0.48	-1.07	1.8e-07	1263527	1263814	-	PECL_1303	rplW	50S ribosomal protein L23	chromosome	NC_016605
6457.9	4764.2	0.74	-0.44	0.054	230732	231373	-	PECL_233		CBS domain protein	chromosome	NC_016605
6548.4	4750.5	0.73	-0.46	0.082	426642	427457	+	PECL_429	tagG	Teichoic acid translocation permease protein TagG	chromosome	NC_016605
3747.3	4750	1.27	0.34	0.33	75254	78685	+	PECL_76	pyc	pyruvate carboxylase	chromosome	NC_016605
5362.1	4730.5	0.88	-0.18	0.33	997939	998934	-	PECL_994	ldhA	D-lactate dehydrogenase	chromosome	NC_016605
5794.6	4729.2	0.82	-0.29	0.39	1151835	1152179	-	PECL_1158		hypothetical protein	chromosome	NC_016605
3508.2	4680.3	1.33	0.42	0.079	582918	584594	+	PECL_578		67 kDa myosin-cross-reactive antigen like family protein	chromosome	NC_016605
7876.9	4675.4	0.59	-0.75	0.001	1209877	1211085	-	PECL_1235		beta-lactamase family protein	chromosome	NC_016605
3770.9	4651.9	1.23	0.3	0.27	81494	83785	-	PECL_79		uvrD/REP helicase family protein	chromosome	NC_016605
5050.2	4639.5	0.92	-0.12	0.66	671065	672147	+	PECL_656	prfA	peptide chain release factor 1	chromosome	NC_016605
6855.1	4603.7	0.67	-0.57	0.038	847777	849486	+	PECL_849		RNA-metabolising metallo-beta-lactamase family protein	chromosome	NC_016605
4100.3	4550.1	1.11	0.15	0.36	1215275	1215499	-	PECL_1241		hypothetical protein	chromosome	NC_016605
3658.7	4541.5	1.24	0.31	0.15	821857	824256	+	PECL_823		viral (Super1) RNA helicase family protein	chromosome	NC_016605
3176.5	4538.7	1.43	0.51	0.042	1524251	1525171	-	PECL_1586		L-2-hydroxyisocaproate dehydrogenase	chromosome	NC_016605
2033	4520.1	2.22	1.15	2.2e-06	1169992	1170909	+	PECL_1174	cysK	cysteine synthase A	chromosome	NC_016605
4718.2	4504.8	0.95	-0.07	0.88	1585073	1585762	-	PECL_1648		Two-component response regulator	chromosome	NC_016605
3473.2	4502.4	1.3	0.37	0.054	1207419	1207826	-	PECL_1232	tagD	glycerol-3-phosphate cytidylyltransferase	chromosome	NC_016605
3366.4	4484.7	1.33	0.41	0.047	668955	670304	-	PECL_654		mur ligase middle domain protein	chromosome	NC_016605
1629.6	4453.4	2.73	1.45	3.6e-09	1246059	1247027	+	PECL_1273		D-isomer specific 2-hydroxyacid dehydrogenase, NAD binding domain protein	chromosome	NC_016605
5159.3	4430	0.86	-0.22	0.5	44473	45429	+	PECL_44		prolyl oligopeptidase family protein	chromosome	NC_016605
2228.3	4429	1.99	0.99	0.0079	113664	114434	+	PECL_114	accA	acetyl co-enzyme A carboxylase carboxyltransferase alpha subunit, accA	chromosome	NC_016605
7814.7	4401.6	0.56	-0.83	0.00049	514945	516777	+	PECL_513		amino acid/polyamine/organocation transporter, APC superfamily	chromosome	NC_016605
6243.8	4383.9	0.7	-0.51	0.05	494575	496740	-	PECL_490	nrdE	ribonucleoside-diphosphate reductase, alpha subunit	chromosome	NC_016605
7768.8	4372.3	0.56	-0.83	0.00022	946881	948953	-	PECL_946	glyS	glycine--tRNA ligase, beta subunit	chromosome	NC_016605
1200.12	4369.91	3.64125	1.86443	3.3288e-15	5539	6153	+	PECL_1875		hypothetical protein	pPECL-5	NC_016608
2759.1	4346.4	1.58	0.66	0.021	1216993	1218315	-	PECL_1244		DEAD/DEAH box helicase family protein	chromosome	NC_016605
4644.6	4338.3	0.93	-0.1	0.79	1086719	1087645	-	PECL_1090		hypothetical protein	chromosome	NC_016605
13045.2	4304.8	0.33	-1.6	1.3e-12	216790	218052	+	PECL_218	murA	UDP-N-acetylglucosamine 1-carboxyvinyltransferase	chromosome	NC_016605
3631	4291.6	1.18	0.24	0.41	509764	510804	+	PECL_508		metallohydrolase, glycoprotease/Kae1 family protein	chromosome	NC_016605
9146.5	4275.6	0.47	-1.1	0.00065	1622433	1623716	-	PECL_1681	nupG	purine nucleoside transport protein nupG	chromosome	NC_016605
4705.1	4270.9	0.91	-0.14	0.94	137529	137843	+	PECL_139		PTS system, Lactose/Cellobiose specific IIB subunit	chromosome	NC_016605
6955.3	4256.4	0.61	-0.71	0.002	91370	93007	+	PECL_87		ABC-type oligopeptide transport system, substrate-binding protein	chromosome	NC_016605
3952.2	4254.4	1.08	0.11	0.49	517130	518335	+	PECL_515		glycosyl transferase 4 family protein	chromosome	NC_016605
6796.6	4247.1	0.62	-0.68	0.0029	168643	170049	+	PECL_164	glmU	UDP-N-acetylglucosamine diphosphorylase/glucosamine-1-phosphate N-acetyltransferase	chromosome	NC_016605
6603	4246	0.64	-0.64	0.21	1251566	1251949	-	PECL_1280	rplQ	ribosomal protein L17	chromosome	NC_016605
515	4230.6	8.22	3.04	6.9e-16	940600	941337	-	PECL_939		peptidase C26 family protein	chromosome	NC_016605
2216.2	4215.7	1.9	0.93	0.00018	993576	994319	-	PECL_989	uppS	di-trans,poly-cis-decaprenylcistransferase	chromosome	NC_016605
5307.6	4213.9	0.79	-0.33	0.21	1413817	1415370	-	PECL_1462	ccmA	heme ABC exporter, ATP-binding protein CcmA	chromosome	NC_016605
17900.1	4206.3	0.23	-2.09	5.7e-20	225935	227491	+	PECL_227		DEAD/DEAH box helicase family protein	chromosome	NC_016605
2121.1	4202.7	1.98	0.99	0.00013	792714	793349	-	PECL_793		copper homeostasis protein CutC, putative	chromosome	NC_016605
1715.1	4197.2	2.45	1.29	4.9e-08	767509	768510	+	PECL_753		N-6 DNA Methylase family protein	chromosome	NC_016605
4030.8	4169	1.03	0.05	0.77	303060	305102	+	PECL_300	kup	putative potassium transport system protein kup	chromosome	NC_016605
1925.9	4156.6	2.16	1.11	7.5e-06	1798551	1799003	+	PECL_1842		acetyltransferase family protein	chromosome	NC_016605
4674.3	4143.1	0.89	-0.17	0.5	860434	861726	+	PECL_860	cgtA	obg family GTPase CgtA	chromosome	NC_016605
2624.2	4141	1.58	0.66	0.0074	1023598	1026378	-	PECL_1021		exonuclease, DNA polymerase III, epsilon subunit family domain protein	chromosome	NC_016605
8876.8	4138.2	0.47	-1.1	3.9e-06	280037	281536	+	PECL_276	lysS	lysine--tRNA ligase	chromosome	NC_016605
4796.4	4130.2	0.86	-0.22	0.3	826514	827272	+	PECL_826		Transcriptional regulator, DeoR family	chromosome	NC_016605
549.7	4074.1	7.41	2.89	5.1e-05	297252	298094	+	PECL_294		phosphotransferase enzyme family protein	chromosome	NC_016605
3307.6	4059.7	1.23	0.3	0.32	222507	223400	+	PECL_224		peptidase M48 family protein	chromosome	NC_016605
3822.9	4053.9	1.06	0.08	0.71	223471	224253	+	PECL_225		hypothetical protein	chromosome	NC_016605
3503.2	4048.3	1.16	0.21	0.49	928242	929117	+	PECL_929		galactose mutarotase related enzyme	chromosome	NC_016605
4551.1	4036.8	0.89	-0.17	0.69	1239302	1240447	-	PECL_1267		lipoprotein, pheromone	chromosome	NC_016605
1832.3	4032	2.2	1.14	2.6e-06	1788274	1790811	-	PECL_1832	pepN	aminopeptidase N	chromosome	NC_016605
1232.4	3992.41	3.23953	1.69579	2.93889e-08	2734	3324	-	PECL_1976		putative membrane protein	pPECL-3	NC_016636
3754.1	3990.7	1.06	0.09	0.8	916328	917173	+	PECL_917		EDD, DegV family domain protein	chromosome	NC_016605
5109.5	3985.6	0.78	-0.36	0.21	1044560	1045582	-	PECL_1040	plsX	fatty acid/phospholipid synthesis protein PlsX	chromosome	NC_016605
3080.9	3971.4	1.29	0.37	0.082	838841	839998	+	PECL_838		Cell division protein	chromosome	NC_016605
3465.4	3961.1	1.14	0.19	0.52	1668945	1670879	-	PECL_1723	fokIM	modification methylase FokI	chromosome	NC_016605
7925.6	3958.8	0.5	-1	5.3e-06	741430	744066	+	PECL_723	alaS	alanine--tRNA ligase	chromosome	NC_016605
1361.3	3951.94	2.90306	1.53757	3.30914e-10	1969	2283	+	PECL_1871		hypothetical protein	pPECL-5	NC_016608
3959.2	3946.4	1	0	0.91	177518	178339	+	PECL_174		HAD hydrolase, IIB family protein	chromosome	NC_016605
1761.1	3932.3	2.23	1.16	2.6e-06	1799082	1799609	+	PECL_1843		colicin V production family protein	chromosome	NC_016605
4399.6	3928.4	0.89	-0.16	0.55	1130271	1131629	-	PECL_1138		replication initiation and membrane attachment protein	chromosome	NC_016605
3788	3913.7	1.03	0.05	0.94	976196	976795	-	PECL_974	grpE	protein grpE	chromosome	NC_016605
10886.8	3912.5	0.36	-1.48	0.0055	696073	697128	+	PECL_684		D-alanine--D-alanine ligase family protein	chromosome	NC_016605
4524.3	3907.3	0.86	-0.21	0.6	1104259	1104738	-	PECL_1107	greA	transcription elongation factor greA	chromosome	NC_016605
2760.5	3905.9	1.41	0.5	0.023	1780956	1782209	-	PECL_1826		trypsin family protein	chromosome	NC_016605
3503.9	3898.7	1.11	0.15	0.38	1401179	1402030	-	PECL_1450		hypothetical protein	chromosome	NC_016605
6610.4	3879	0.59	-0.77	0.0028	1425571	1427736	+	PECL_1475		sulfatase family protein	chromosome	NC_016605
4094.8	3875.3	0.95	-0.08	0.92	970021	970296	-	PECL_968		hypothetical protein	chromosome	NC_016605
3164.8	3857	1.22	0.29	0.35	1439503	1439979	+	PECL_1488		universal stress family protein	chromosome	NC_016605
3590.2	3854.6	1.07	0.1	0.62	3968	5092	+	PECL_5	recF	DNA replication and repair RecF family protein	chromosome	NC_016605
9826.1	3845.9	0.39	-1.35	3.8e-09	1069718	1070281	-	PECL_1066	efp	translation elongation factor P	chromosome	NC_016605
2635.5	3791.3	1.44	0.52	0.3	114647	115405	+	PECL_115	fabI	enoyl-[acyl-carrier-protein] reductase [NADH], fabI	chromosome	NC_016605
3986.9	3784.5	0.95	-0.08	0.73	1087638	1088504	-	PECL_1091		hypothetical protein	chromosome	NC_016605
3743.8	3775.5	1.01	0.01	0.86	1129342	1130271	-	PECL_1137	dnaI	Primosomal protein DnaI	chromosome	NC_016605
4175.3	3771.8	0.9	-0.15	0.8	11068	13071	+	PECL_11		DHH family protein	chromosome	NC_016605
100.9	3770.9	37.36	5.22	6.3e-93	1389859	1391175	-	PECL_1438		cellulase family protein	chromosome	NC_016605
1847.2	3718.1	2.01	1.01	2.6e-05	1009017	1010099	-	PECL_1006	carA	carbamoyl-phosphate synthase, small subunit	chromosome	NC_016605
256.1	3707.6	14.47	3.86	2.1e-56	1647578	1648681	-	PECL_1704	aguA2	agmatine deiminase, aguA2	chromosome	NC_016605
1680	3707.4	2.21	1.14	4.7e-06	457238	457453	+	PECL_456		hypothetical protein	chromosome	NC_016605
536.4	3702	6.9	2.79	3.5e-31	1567165	1567830	-	PECL_1629		Transcriptional regulator, TetR family	chromosome	NC_016605
5456.9	3693.7	0.68	-0.56	0.032	1581348	1582133	-	PECL_1645		branched-chain amino acid transport protein, AzlC family	chromosome	NC_016605
3861.5	3690.6	0.96	-0.07	0.81	504136	505116	+	PECL_501	holB	DNA polymerase III, delta' subunit	chromosome	NC_016605
2974.9	3673.9	1.23	0.3	0.19	1010803	1011708	-	PECL_1008		pseudouridine synthase, RluA family protein	chromosome	NC_016605
2100.3	3664.5	1.74	0.8	0.0015	1218321	1219328	-	PECL_1245		oxidoreductase , NAD-binding Rossmann fold family protein	chromosome	NC_016605
1231.3	3649.8	2.96	1.57	0.04	611496	612266	+	PECL_609		Putative membrane protein	chromosome	NC_016605
1639.2	3620.9	2.21	1.14	0.15	110600	111046	+	PECL_110	accB	acetyl-CoA carboxylase, biotin carboxyl carrier protein, accB	chromosome	NC_016605
2945.8	3595.1	1.22	0.29	0.5	1586566	1587708	-	PECL_1650	guaB	inosine-5'-monophosphate dehydrogenase	chromosome	NC_016605
4451.5	3592.1	0.81	-0.31	0.27	538310	539248	+	PECL_536	trxB	thioredoxin-disulfide reductase	chromosome	NC_016605
4225.4	3579.6	0.85	-0.24	0.57	1215613	1215831	-	PECL_1242		hypothetical protein	chromosome	NC_016605
6425.9	3569.9	0.56	-0.85	0.00011	323652	325115	+	PECL_318		nicotinate phosphoribosyltransferase	chromosome	NC_016605
1042.1	3557	3.41	1.77	4e-13	1819166	1819675	-	PECL_1857		hypothetical protein	chromosome	NC_016605
4709.3	3546.6	0.75	-0.41	0.18	868205	868723	+	PECL_866	apt	adenine phosphoribosyltransferase	chromosome	NC_016605
2432	3545.4	1.46	0.54	0.021	428774	430531	+	PECL_431		putative membrane protein	chromosome	NC_016605
4766.1	3535.2	0.74	-0.43	0.14	1161571	1162827	-	PECL_1167	yxbA	ATP-grasp enzyme	chromosome	NC_016605
1334.9	3520.9	2.64	1.4	2e-08	1508775	1510547	+	PECL_1565		67 kDa myosin-cross-reactive antigen like family protein	chromosome	NC_016605
359.432	3515.92	9.78188	3.29011	1.33361e-42	2629	3528	+	PECL_2034		putative plasmid partition protein	pPECL-8	NC_017019
7118.9	3515.4	0.49	-1.02	0.00067	442741	443694	-	PECL_441		lipoprotein	chromosome	NC_016605
821.9	3508.2	4.27	2.09	4e-18	1380506	1382128	-	PECL_1429	oppA	oligopeptide/dipeptide ABC transporter, periplasmic binding protein OppA	chromosome	NC_016605
3301.6	3482.9	1.05	0.08	0.59	1418905	1419690	-	PECL_1467	map	methionine aminopeptidase, type I	chromosome	NC_016605
2593.81	3481.27	1.34214	0.424538	0.0707321	143	1246	+	PECL_1867	repA	plasmid replication initiator protein A	pPECL-5	NC_016608
4921.3	3476.7	0.71	-0.5	0.021	52391	53791	+	PECL_53		dipeptidase family protein	chromosome	NC_016605
1060.6	3472.3	3.27	1.71	3.3e-13	781087	781581	-	PECL_780		hypothetical protein	chromosome	NC_016605
839.6	3470.1	4.13	2.05	1.4e-18	392612	393085	+	PECL_389		putative ribonucleotide reduction protein NrdI	chromosome	NC_016605
519.8	3457.4	6.65	2.73	1e-28	1159623	1160702	-	PECL_1165		glycosyl transferases group 1 family protein	chromosome	NC_016605
54.2	3446.7	63.57	5.99	1.4e-110	1648700	1649647	-	PECL_1705	aguC	carbamate kinase, aguC	chromosome	NC_016605
2122.9	3446.3	1.62	0.7	0.0048	551827	553152	+	PECL_546	rpoN	RNA polymerase sigma-54 factor	chromosome	NC_016605
1050.89	3433.04	3.26681	1.70788	2.99184e-12	10552	11472	+	PECL_1985		Transposase, IS30 family	pPECL-3	NC_016636
789.3	3433	4.35	2.12	6.9e-20	204793	205428	+	PECL_204		HAD hydrolase, IA, variant 1 family protein	chromosome	NC_016605
3657.8	3426.2	0.94	-0.09	0.88	510814	511791	+	PECL_509		beta-lactamase family protein	chromosome	NC_016605
5811.7	3398.6	0.58	-0.77	0.00067	973086	974222	-	PECL_972	dnaJ	chaperone protein DnaJ	chromosome	NC_016605
1418.9	3398	2.39	1.26	2.5e-08	390809	391585	-	PECL_387	ptp	protein-tyrosine phosphatase	chromosome	NC_016605
7341.1	3389.4	0.46	-1.11	1.2e-06	964086	966314	-	PECL_964		GTP pyrophosphokinase	chromosome	NC_016605
2641.4	3389.3	1.28	0.36	0.1	391598	392419	-	PECL_388		HAD hydrolase, IIB family protein	chromosome	NC_016605
2429.7	3379.4	1.39	0.48	0.077	1404626	1406011	+	PECL_1456		amino acid permease family protein	chromosome	NC_016605
2590.9	3356.1	1.3	0.37	0.39	1630270	1631688	+	PECL_1686	pepD	dipeptidase	chromosome	NC_016605
7944.2	3346.8	0.42	-1.25	4.9e-09	932015	934474	+	PECL_932	parC	DNA topoisomerase IV, A subunit	chromosome	NC_016605
1733.7	3305.8	1.91	0.93	0.00029	206531	207865	+	PECL_206		MATE efflux family protein	chromosome	NC_016605
217.9	3296	15.12	3.92	9.9e-05	251480	251773	+	PECL_254	citD	citrate lyase acyl carrier protein, citD	chromosome	NC_016605
2971.7	3289.4	1.11	0.15	0.59	1402052	1402489	-	PECL_1451		hypothetical protein	chromosome	NC_016605
3294.1	3286.3	1	0	0.81	395239	396624	-	PECL_392		hemolysin-like protein containing CBS domains	chromosome	NC_016605
894.5	3283.2	3.67	1.88	9.9e-06	1514050	1514193	+	PECL_1573		hypothetical protein	chromosome	NC_016605
1309.3	3244.6	2.48	1.31	2.5e-08	693943	694914	+	PECL_682		hypothetical protein	chromosome	NC_016605
4464.2	3244.5	0.73	-0.46	0.084	1115153	1115839	-	PECL_1120		Two-component response regulator	chromosome	NC_016605
7331.7	3236.2	0.44	-1.18	3.4e-07	1177485	1179902	-	PECL_1185	leuS	leucine--tRNA ligase	chromosome	NC_016605
3926.6	3235.2	0.82	-0.28	0.34	824362	825303	+	PECL_824	prs	ribose-phosphate pyrophosphokinase	chromosome	NC_016605
3991.7	3234.8	0.81	-0.3	0.29	683838	685040	+	PECL_672		cell cycle family protein	chromosome	NC_016605
3220.1	3220.8	1	0	0.85	712069	712914	+	PECL_697	mreC	rod shape-determining protein MreC	chromosome	NC_016605
2988.7	3205.3	1.07	0.1	0.9	729740	731647	+	PECL_713	mutL	DNA mismatch repair MutL family protein	chromosome	NC_016605
3799.6	3197.1	0.84	-0.25	0.39	763	2094	+	PECL_2	dnaA	chromosomal replication initiator protein DnaA	chromosome	NC_016605
1334.3	3195.4	2.39	1.26	2.7e-07	387689	388534	-	PECL_383		hypothetical protein	chromosome	NC_016605
3278.8	3187.1	0.97	-0.04	0.93	914810	915760	+	PECL_915	thyA	thymidylate synthase	chromosome	NC_016605
4246.3	3151.2	0.74	-0.43	0.091	1284963	1286420	-	PECL_1325		amino acid permease, lysine-specific	chromosome	NC_016605
3118.6	3149.4	1.01	0.01	0.94	1419749	1420612	-	PECL_1468		EDD, DegV family domain protein	chromosome	NC_016605
2969.2	3148.3	1.06	0.08	0.82	614160	615593	+	PECL_612		Two-component system, sensor histidine kinase	chromosome	NC_016605
1373.2	3147.9	2.29	1.2	1.8e-07	1059633	1060823	-	PECL_1053	coaBC	phosphopantothenoylcysteine decarboxylase/phosphopantothenate--cysteine ligase	chromosome	NC_016605
1368.7	3147.2	2.3	1.2	3.3e-06	1399328	1400161	-	PECL_1448		amino acid ABC transporter, amino acid-binding periplasmic protein (His/Glu/Gln/Arg/opine family)	chromosome	NC_016605
1097.23	3140.43	2.86213	1.51709	3.8871e-10	11517	12458	+	PECL_1986		truncated Type I R/M system specificity subunit hsdS	pPECL-3	NC_016636
3533.9	3137.2	0.89	-0.17	0.53	1244045	1244620	-	PECL_1270	xpt	xanthine phosphoribosyltransferase	chromosome	NC_016605
3056.8	3120	1.02	0.03	0.81	1318004	1320313	-	PECL_1360		DNA helicase	chromosome	NC_016605
4453.9	3113.8	0.7	-0.52	0.04	1112654	1113646	+	PECL_1117		membrane insertase, YidC/Oxa1 family domain protein	chromosome	NC_016605
6315.1	3058.4	0.48	-1.05	4.4e-06	739807	741171	+	PECL_722		DEAD/DEAH box helicase family protein	chromosome	NC_016605
82.2	3052.7	37.15	5.22	9e-91	1388472	1389833	-	PECL_1437		PTS system, cellobiose-specific IIC component	chromosome	NC_016605
3983.5	3041.3	0.76	-0.39	0.095	727117	729729	+	PECL_712	mutS	DNA mismatch repair protein MutS	chromosome	NC_016605
1561.8	3031	1.94	0.96	0.0018	209406	209675	+	PECL_209	rpsN2	alternate 30S ribosomal protein S14	chromosome	NC_016605
3300.2	3026.2	0.92	-0.13	0.48	734374	735516	+	PECL_717	tgt	queuine tRNA-ribosyltransferase	chromosome	NC_016605
4717.3	3005.1	0.64	-0.65	0.0071	906687	907994	+	PECL_907	engA	ribosome-associated GTPase EngA	chromosome	NC_016605
1008.4	3003.6	2.98	1.57	4.8e-11	539392	540666	+	PECL_537		amino acid permease family protein	chromosome	NC_016605
3972.4	2993.9	0.75	-0.41	0.15	983665	984750	-	PECL_983	nusA	transcription termination factor NusA	chromosome	NC_016605
6597.4	2992.8	0.45	-1.14	1.2e-06	1069262	1069693	-	PECL_1065		hypothetical protein	chromosome	NC_016605
7324.3	2987.1	0.41	-1.29	1.5e-06	1039854	1043402	-	PECL_1037	smc	chromosome segregation protein SMC	chromosome	NC_016605
5050.7	2984.5	0.59	-0.76	0.0021	801176	803347	+	PECL_803	ftsI	Cell division protein FtsI (peptidoglycan synthetase)	chromosome	NC_016605
300.381	2982.26	9.92824	3.31154	0.000131043	4	375	+	PECL_2064		putative ncRNA between PECL_2033 & PECL_2044	pPECL-8	NC_017019
323.796	2974.92	9.18763	3.19969	2.89899e-20	11246	12373	-	PECL_1955	codA	cytosine deaminase domain protein, nonsense mutation	pPECL-8	NC_017019
3839.5	2974.2	0.77	-0.37	0.073	1062388	1064061	-	PECL_1057	recN	DNA repair protein RecN	chromosome	NC_016605
1990.4	2970.9	1.49	0.58	0.019	417466	417966	-	PECL_419		phosphatidylethanolamine-binding family protein	chromosome	NC_016605
557.534	2966.63	5.32099	2.41169	7.6943e-24	10246	11064	-	PECL_1954		glycosyl transferase, family 8	pPECL-8	NC_017019
2300.2	2959.8	1.29	0.36	0.14	425564	426490	+	PECL_428		glycosyl transferase 2 family protein	chromosome	NC_016605
1106.5	2956.9	2.67	1.42	4.9e-09	587893	588849	+	PECL_582		D-isomer specific 2-hydroxyacid dehydrogenase, NAD binding domain protein	chromosome	NC_016605
2148.2	2929.8	1.36	0.45	0.11	447198	448427	+	PECL_446		major facilitator superfamily protein	chromosome	NC_016605
6728.9	2929.1	0.44	-1.2	0.034	1061193	1061807	-	PECL_1055	gmk	guanylate kinase, gmk	chromosome	NC_016605
3701.1	2898.3	0.78	-0.35	0.28	472031	472576	+	PECL_471	nusG	transcription termination/antitermination factor NusG	chromosome	NC_016605
4835.3	2894.7	0.6	-0.74	0.00085	1723627	1724814	-	PECL_1772	opuCA	Glycine betaine/carnitine/choline ABC transporter, ATP-binding protein OpuCA	chromosome	NC_016605
1410.6	2890.2	2.05	1.03	2.5e-05	722534	723772	+	PECL_709	cinA	Putative competence-damage inducible protein CinA	chromosome	NC_016605
7288.7	2887	0.4	-1.34	8.5e-07	1258854	1259039	-	PECL_2027	rpsN	30S ribosomal protein S14	chromosome	NC_016605
2357.3	2882.3	1.22	0.29	0.18	508472	509200	+	PECL_506		glycoprotease family protein	chromosome	NC_016605
1138.8	2873.53	2.52331	1.33532	0.100514	36037	36328	+	PECL_2063		putative ncRNA between PECL_1907 & PECL_1867	pPECL-5	NC_016608
6001.3	2872.5	0.48	-1.06	3.4e-06	1240533	1242797	-	PECL_1268	pcrA	ATP-dependent DNA helicase PcrA	chromosome	NC_016605
1312.7	2868	2.18	1.13	1e-05	1531540	1533288	-	PECL_1593	spxB	pyruvate oxidase	chromosome	NC_016605
4868.7	2856.4	0.59	-0.77	0.0039	796662	798947	+	PECL_798	ftsK	DNA translocase ftsK	chromosome	NC_016605
2309.4	2803.9	1.21	0.28	0.58	733323	734357	+	PECL_716	queA	tRNA ribosyltransferase-isomerase	chromosome	NC_016605
3964.7	2796.3	0.71	-0.5	0.15	559808	560044	+	PECL_554	secG	preprotein translocase, SecG subunit	chromosome	NC_016605
1975.9	2792.7	1.41	0.5	0.04	1014262	1015356	-	PECL_1012		FAD dependent oxidoreductase family protein	chromosome	NC_016605
2259.1	2790.4	1.24	0.3	0.28	1054894	1056162	-	PECL_1050	sun	ribosomal RNA small subunit methyltransferase B	chromosome	NC_016605
4166.7	2776.3	0.67	-0.59	0.0035	912923	914797	+	PECL_914	ccmA	heme ABC exporter, ATP-binding protein CcmA	chromosome	NC_016605
5138.8	2772.7	0.54	-0.89	8.9e-05	1139151	1141103	-	PECL_1146	sftA	DNA translocase sftA	chromosome	NC_016605
3249.2	2767.7	0.85	-0.23	0.49	816889	817578	+	PECL_817	mtnN	MTA/SAH nucleosidase	chromosome	NC_016605
400.113	2762.7	6.9048	2.7876	1.28192e-07	2152	2430	+	PECL_2065		putative ncRNA between PECL_2033 & PECL_2034	pPECL-8	NC_017019
1236.6	2755.6	2.23	1.16	3.9e-06	589947	590096	+	PECL_584		hypothetical protein	chromosome	NC_016605
1059.3	2750	2.6	1.38	3e-08	533959	534318	+	PECL_2045		membrane protein	chromosome	NC_016605
1808.8	2744.8	1.52	0.6	0.037	140927	147616	+	PECL_143		hypothetical protein	chromosome	NC_016605
1652.3	2733.2	1.65	0.73	0.002	1540504	1541718	-	PECL_1602	pgaC	Poly-beta-1,6-N-acetyl-D-glucosamine synthase	chromosome	NC_016605
3242.6	2730.4	0.84	-0.25	0.57	929189	929791	-	PECL_930	plsY	acyl-phosphate glycerol 3-phosphate acyltransferase	chromosome	NC_016605
963.3	2729.3	2.83	1.5	8.2e-11	42472	43032	+	PECL_41		HAD hydrolase, IA, variant 3 family protein	chromosome	NC_016605
1080.4	2726.1	2.52	1.34	1e-07	1400177	1400917	-	PECL_1449		amino acid ABC transporter, ATP-binding protein (His/Glu/Gln/Arg/opine family)	chromosome	NC_016605
4035.7	2719.7	0.67	-0.57	0.035	1755846	1756652	-	PECL_1802		PHP domain protein	chromosome	NC_016605
14347.6	2701.5	0.19	-2.41	6.8e-28	46451	47170	+	PECL_46		hypothetical protein	chromosome	NC_016605
2739.7	2668.1	0.97	-0.04	0.9	1628579	1629985	+	PECL_1685	rumA	23S rRNA (uracil-5-)-methyltransferase RumA	chromosome	NC_016605
4258.2	2653.2	0.62	-0.68	0.0035	1090014	1090379	-	PECL_1093	glnR	HTH-type transcriptional regulator glnR	chromosome	NC_016605
4183.9	2639.5	0.63	-0.66	0.011	794857	795996	+	PECL_796		hypothetical protein	chromosome	NC_016605
3673.5	2629.3	0.72	-0.48	0.041	1122208	1123323	-	PECL_1129	yqeH	ribosome biogenesis GTPase YqeH	chromosome	NC_016605
1367.9	2623.4	1.92	0.94	8.7e-05	200378	201208	+	PECL_199		hypothetical protein	chromosome	NC_016605
4026.7	2613.9	0.65	-0.62	0.011	1096103	1096519	-	PECL_1100		rhodanese-like domain protein	chromosome	NC_016605
3993.8	2603.2	0.65	-0.62	0.0052	904624	905295	+	PECL_905	cmk	cytidylate kinase	chromosome	NC_016605
2404.4	2602.2	1.08	0.11	0.81	356188	359109	+	PECL_344		Transcriptional regulator	chromosome	NC_016605
3481.4	2595.1	0.75	-0.42	0.079	506374	507126	+	PECL_504	fat	oleoyl-[acyl-carrier protein] thioesterase	chromosome	NC_016605
1736.3	2593.9	1.49	0.58	0.028	625517	627103	+	PECL_620	asp2	accessory Sec system protein Asp2	chromosome	NC_016605
4997.9	2593.9	0.52	-0.95	0.00022	735580	735996	+	PECL_718	yajC	preprotein translocase, YajC subunit	chromosome	NC_016605
1284.2	2592	2.02	1.01	3.5e-05	769964	770572	+	PECL_755		phosphoesterase/phosphohydrolase	chromosome	NC_016605
2245.7	2589	1.15	0.21	0.41	1433018	1433953	-	PECL_1480		prolyl oligopeptidase family protein	chromosome	NC_016605
3178.7	2582.7	0.81	-0.3	0.21	505483	506355	+	PECL_503	rsmI	ribosomal RNA small subunit methyltransferase I	chromosome	NC_016605
231.2	2580.8	11.16	3.48	3.3e-05	457689	459551	+	PECL_457	mtlA	PTS system, mannitol-specific IIBC component family protein, mtlA	chromosome	NC_016605
3217.6	2579.1	0.8	-0.32	0.25	648650	650488	+	PECL_635		hypothetical protein	chromosome	NC_016605
4048	2578.7	0.64	-0.65	0.0051	811015	811803	+	PECL_811		hypothetical protein	chromosome	NC_016605
3266.3	2574.5	0.79	-0.34	0.3	1787339	1788037	-	PECL_1831	vicR	response regulator	chromosome	NC_016605
2540.8	2566.5	1.01	0.01	0.93	1574111	1574914	-	PECL_1637		lipoprotein	chromosome	NC_016605
718.6	2564.8	3.57	1.84	6.2e-14	1819679	1820074	-	PECL_1858		Histidine triad (HIT) domain protein	chromosome	NC_016605
1791.9	2557.4	1.43	0.51	0.034	785960	786613	+	PECL_787		putative GTP pyrophosphokinase	chromosome	NC_016605
324.094	2556.47	7.88803	2.97967	0.00398855	7792	8004	+	PECL_1981		hypothetical protein	pPECL-3	NC_016636
3028.1	2553.4	0.84	-0.25	0.21	548722	549711	+	PECL_542		hypothetical protein	chromosome	NC_016605
2044.4	2550.8	1.25	0.32	0.21	627873	629324	+	PECL_622		glycosyl transferases group 1 family protein	chromosome	NC_016605
1726.7	2533.4	1.47	0.55	0.026	620290	622656	+	PECL_617	secA	Protein translocase subunit secA	chromosome	NC_016605
1972.8	2532.6	1.28	0.36	0.22	1023035	1023529	-	PECL_1020		hypothetical protein	chromosome	NC_016605
3531.8	2532.5	0.72	-0.48	0.032	468298	469710	+	PECL_466	cysS	cysteine-tRNA ligase	chromosome	NC_016605
870.3	2529	2.91	1.54	9.3e-06	1383710	1384993	-	PECL_1431		oxidoreductase, FAD/NAD-binding domain protein	chromosome	NC_016605
2765.5	2528.2	0.91	-0.13	0.91	1086179	1086718	-	PECL_1089		dUTPase family protein	chromosome	NC_016605
1205.6	2521.4	2.09	1.06	0.0017	446788	447168	+	PECL_445		hypothetical protein	chromosome	NC_016605
3022.2	2508.4	0.83	-0.27	0.54	1195345	1196520	-	PECL_1222		glycosyl transferases group 1 family protein	chromosome	NC_016605
2175.7	2491.7	1.15	0.2	0.58	701243	701713	-	PECL_689	yebR	GAF domain protein	chromosome	NC_016605
3834.6	2490.3	0.65	-0.62	0.0029	1147987	1150554	-	PECL_1156		hypothetical protein	chromosome	NC_016605
906	2486.7	2.74	1.46	1.2e-09	533630	533947	+	PECL_530		Stress-responsive transcription regulator (Putative), pspC domain protein	chromosome	NC_016605
1159.3	2481.8	2.14	1.1	2.8e-05	1398681	1399331	-	PECL_1447		amino acid ABC transporter, permease protein (His/Glu/Gln/Arg/opine family)	chromosome	NC_016605
1980.4	2473.5	1.25	0.32	0.2	1211971	1212426	+	PECL_1237		flavodoxin	chromosome	NC_016605
4292.4	2473.3	0.58	-0.8	0.00067	1824413	1826320	-	PECL_1863	gidA	tRNA uridine 5-carboxymethylaminomethyl modification enzyme GidA	chromosome	NC_016605
1325.6	2472.39	1.86511	0.899258	0.00117752	23488	24783	+	PECL_1894	arsB	arsenical pump membrane protein	pPECL-5	NC_016608
2447.3	2462.6	1.01	0.01	0.94	20956	22314	+	PECL_21	nox	NADH oxidase	chromosome	NC_016605
1094.4	2456.5	2.24	1.17	0.38	645418	647205	+	PECL_631	cadA	cadmium-translocating P-type ATPase	chromosome	NC_016605
3411.7	2453.9	0.72	-0.48	0.068	359569	360069	+	PECL_346		PTS system sorbose subIIB component family protein	chromosome	NC_016605
2330.4	2450.1	1.05	0.07	0.87	1142861	1144066	-	PECL_1150		bacterial ABC transporter EcsB family protein	chromosome	NC_016605
3929.5	2447.9	0.62	-0.68	0.0011	1037083	1038513	-	PECL_1034	ffh	signal recognition particle protein	chromosome	NC_016605
1853.7	2434.4	1.31	0.39	0.064	1141833	1142162	+	PECL_1148		hypothetical protein	chromosome	NC_016605
3011.4	2433.8	0.81	-0.31	0.37	910172	910648	+	PECL_911		nucleoside 2-deoxyribosyltransferase family protein	chromosome	NC_016605
2269.2	2421.2	1.07	0.09	0.62	786628	787434	+	PECL_788		ATP-NAD kinase family protein	chromosome	NC_016605
3410.3	2413.7	0.71	-0.5	0.03	1001372	1002094	+	PECL_1000	lexA	repressor LexA	chromosome	NC_016605
5915	2412.8	0.41	-1.29	5.1e-09	1666939	1668864	-	PECL_1722	fokIR	Type IIS restriction enzyme FokI	chromosome	NC_016605
2298.2	2406.9	1.05	0.07	0.81	1541736	1542872	-	PECL_1603		Beta-N-acetylhexosaminidase	chromosome	NC_016605
1392.6	2384.2	1.71	0.78	0.0032	1398025	1398681	-	PECL_1446		amino acid ABC transporter, permease protein (His/Glu/Gln/Arg/opine family)	chromosome	NC_016605
1400.7	2383.1	1.7	0.77	0.0042	992777	993562	-	PECL_988		cytidylyltransferase family protein	chromosome	NC_016605
1179.2	2382.3	2.02	1.01	3.2e-05	748221	749018	+	PECL_729	murI	glutamate racemase	chromosome	NC_016605
3397.3	2376.9	0.7	-0.52	0.02	1588831	1589937	-	PECL_1653		GTPase of unknown function family protein	chromosome	NC_016605
3889.03	2376.9	0.61118	-0.71033	0.00165376	3053	5113	+	PECL_1873		plasmid mobilization protein, mobA/MobL family	pPECL-5	NC_016608
2514.1	2374.7	0.94	-0.08	0.63	1211089	1211907	-	PECL_1236	recX	regulatory protein recX	chromosome	NC_016605
3572.2	2374.5	0.66	-0.59	0.01	758150	759028	+	PECL_740		SPFH domain / Band 7 family protein	chromosome	NC_016605
826.6	2370.1	2.87	1.52	5.3e-10	1169476	1169970	+	PECL_1173	cysE	serine O-acetyltransferase	chromosome	NC_016605
1638	2369.9	1.45	0.53	0.036	1299525	1301291	-	PECL_1342	recQ	ATP-dependent DNA helicase RecQ	chromosome	NC_016605
1464.4	2366.8	1.62	0.69	0.0057	1056227	1057186	-	PECL_1051	fmt	methionyl-tRNA formyltransferase	chromosome	NC_016605
2217.3	2354.9	1.06	0.09	0.65	379698	381068	+	PECL_376	radA	DNA repair protein RadA	chromosome	NC_016605
3946.59	2353.66	0.596377	-0.745703	0.00341155	46	738	+	PECL_2013		plasmid replication protein	pPECL-1	NC_016635
3172.2	2350.4	0.74	-0.43	0.11	1194281	1195309	-	PECL_1221		glycosyl transferases group 1 family protein	chromosome	NC_016605
2150.7	2349.9	1.09	0.13	0.58	509181	509777	+	PECL_507	rimI	ribosomal-protein-alanine acetyltransferase	chromosome	NC_016605
3268.9	2348.7	0.72	-0.48	0.051	577137	577934	+	PECL_572		conserved hypothetical protein (YbbR-like)	chromosome	NC_016605
4226.7	2346.4	0.56	-0.85	0.00029	279032	280015	+	PECL_275		TIM-barrel , nifR3 family protein	chromosome	NC_016605
4633.9	2345.2	0.51	-0.98	0.0075	1256730	1256912	-	PECL_1288	rpmD	50S ribosomal protein L30	chromosome	NC_016605
1853.1	2341.8	1.26	0.34	0.16	570962	571834	-	PECL_564		hydrolase, haloacid dehalogenase-like protein	chromosome	NC_016605
1582.7	2334.6	1.48	0.56	0.03	103177	103626	+	PECL_99		universal stress family protein	chromosome	NC_016605
713	2334.3	3.27	1.71	1.6e-13	1394027	1395358	-	PECL_1442	fucP	L-fucose:H+ symporter permease	chromosome	NC_016605
2757.4	2331.1	0.85	-0.24	0.48	576289	577140	+	PECL_571		disA bacterial checkpoint controller nucleotide-binding family protein	chromosome	NC_016605
930.1	2328.3	2.5	1.32	2.4e-07	1123990	1124913	+	PECL_1131		alcohol dehydrogenase GroES-like domain protein	chromosome	NC_016605
1597.2	2326	1.46	0.54	0.03	1740504	1743149	+	PECL_1789		efflux transporter, , hydrophobe/amphiphile efflux-3 family protein	chromosome	NC_016605
5598.9	2316.7	0.41	-1.27	2.4e-09	958659	960452	-	PECL_959	aspS	aspartate--tRNA ligase	chromosome	NC_016605
1768.1	2315.6	1.31	0.39	0.22	771155	771928	+	PECL_757		hydrolase, haloacid dehalogenase family	chromosome	NC_016605
4319.2	2315.5	0.54	-0.9	0.0001	1711343	1712971	-	PECL_1763		ABC transporter family protein	chromosome	NC_016605
1717.4	2312.2	1.35	0.43	0.13	1615585	1616316	+	PECL_1673	treR	trehalose operon repressor	chromosome	NC_016605
3890	2307.9	0.59	-0.75	0.017	603906	604151	+	PECL_2046		hypothetical protein	chromosome	NC_016605
1670.3	2307.8	1.38	0.47	0.033	1111455	1112216	-	PECL_1115		RNA 2'-O ribose methyltransferase substrate binding family protein	chromosome	NC_016605
2374.4	2305.2	0.97	-0.04	0.87	1172785	1173603	-	PECL_1180		HAD hydrolase, IIB family protein	chromosome	NC_016605
4778.3	2297.3	0.48	-1.06	4.8e-06	325131	325955	+	PECL_319	nadE	NH(3)-dependent NAD(+) synthetase	chromosome	NC_016605
2464.6	2291	0.93	-0.11	0.59	329388	332180	-	PECL_321		Cation transporting ATPase	chromosome	NC_016605
1762.5	2290.8	1.3	0.38	0.15	720897	721748	+	PECL_707		Putative transcriptional regulator	chromosome	NC_016605
1775	2287.9	1.29	0.37	0.14	772561	773202	-	PECL_758	dedA	protein dedA	chromosome	NC_016605
3582.2	2286.8	0.64	-0.65	0.0072	1212481	1213596	-	PECL_1238		UDP-N-acetylglucosamine 2-epimerase	chromosome	NC_016605
4712.4	2286.4	0.49	-1.04	1.4e-06	1137822	1139135	-	PECL_1145	murC	UDP-N-acetylmuramate--alanine ligase	chromosome	NC_016605
2369.6	2270.2	0.96	-0.06	0.76	197612	197845	+	PECL_195	dltC	D-alanine--poly(phosphoribitol) ligase, subunit 2	chromosome	NC_016605
756.2	2269.74	3.00151	1.58569	2.20429e-11	5196	5525	+	PECL_1874		hypothetical protein	pPECL-5	NC_016608
2133.3	2269.7	1.06	0.09	0.89	333705	334610	-	PECL_323		ubiA prenyltransferase family protein	chromosome	NC_016605
6400.4	2268.8	0.35	-1.5	2.5e-10	224356	225729	+	PECL_226	murF	UDP-N-acetylmuramoyl-tripeptide--D-alanyl-D-alanine ligase family protein	chromosome	NC_016605
3438.5	2250.7	0.65	-0.61	0.015	1785452	1787299	-	PECL_1830		sensory box protein	chromosome	NC_016605
4389.4	2245.9	0.51	-0.97	1e-05	1722064	1722990	-	PECL_1770	opuCC	Glycine betaine/carnitine/choline ABC transporter, substrate-binding protein OpuCC	chromosome	NC_016605
2581.3	2243.3	0.87	-0.2	0.38	818746	819090	+	PECL_819		hypothetical protein	chromosome	NC_016605
6112.1	2232.4	0.37	-1.45	3.8e-07	1294496	1296034	-	PECL_1336		hypothetical protein	chromosome	NC_016605
3768.2	2229.5	0.59	-0.76	0.0047	1709980	1711293	-	PECL_1762		PTS system, lactose/cellobiose family IIC component	chromosome	NC_016605
1799.7	2225	1.24	0.31	1	1635575	1636516	-	PECL_1692		peroxidase family protein	chromosome	NC_016605
2291.9	2207.3	0.96	-0.05	0.89	925326	926243	+	PECL_926	xerC	tyrosine recombinase XerC	chromosome	NC_016605
1945.9	2204.3	1.13	0.18	0.42	642531	644693	+	PECL_629	nrdD	anaerobic ribonucleoside-triphosphate reductase	chromosome	NC_016605
2286.4	2200.1	0.96	-0.06	0.82	227979	229109	+	PECL_229	alr	alanine racemase	chromosome	NC_016605
501.2	2199.7	4.39	2.13	2e-18	1738242	1739297	+	PECL_1786		Oxidoreductase family, NAD-binding Rossmann fold protein	chromosome	NC_016605
1690.3	2195.3	1.3	0.38	0.074	1244638	1245282	-	PECL_1271		mannosyl-glycoendo-beta-N-acetylglucosaminidase family protein	chromosome	NC_016605
141	2193.1	15.55	3.96	3.4e-55	1498881	1499027	+	PECL_1554		hypothetical protein	chromosome	NC_016605
2326.6	2191.8	0.94	-0.09	0.82	1052634	1054145	-	PECL_1048		phosphotransferase enzyme family protein	chromosome	NC_016605
3705.9	2191.1	0.59	-0.76	0.0005	1382378	1383643	+	PECL_1430	hflX	GTP-binding protein HflX	chromosome	NC_016605
408	2189.2	5.37	2.42	0.056	1451216	1452220	+	PECL_1502		aldose 1-epimerase family protein	chromosome	NC_016605
2324.6	2188.4	0.94	-0.09	0.69	503131	503775	+	PECL_499	tmk	thymidylate kinase	chromosome	NC_016605
3237.1	2187.4	0.68	-0.57	0.03	1029520	1030551	+	PECL_1025	fni	isopentenyl-diphosphate delta-isomerase, type 2	chromosome	NC_016605
4384.1	2184.1	0.5	-1.01	1.9e-05	1794876	1795865	-	PECL_1838		Poly(glycerophosphate) glycerophosphotransferase family protein	chromosome	NC_016605
1620.8	2179.2	1.34	0.43	0.15	623911	625533	+	PECL_619	asp1	accessory Sec system protein Asp1	chromosome	NC_016605
2387.3	2175.4	0.91	-0.13	0.69	501885	502220	+	PECL_497		hypothetical protein	chromosome	NC_016605
773.3	2174.6	2.81	1.49	8e-10	573587	574123	-	PECL_567		exonuclease, DNA polymerase III, epsilon subunit family protein	chromosome	NC_016605
1905.4	2166.7	1.14	0.19	0.44	670476	671060	+	PECL_655		thymidine kinase family protein	chromosome	NC_016605
1534.3	2156.2	1.41	0.49	0.026	1018079	1018672	+	PECL_1016	recU	recombination protein U	chromosome	NC_016605
1474.1	2146.9	1.46	0.54	0.017	685390	686427	+	PECL_673	metN2	methionine import ATP-binding protein MetN 2	chromosome	NC_016605
1645.2	2115	1.29	0.36	0.17	1416613	1417857	-	PECL_1465	proA	glutamate-5-semialdehyde dehydrogenase	chromosome	NC_016605
2109	2114.7	1	0	0.81	229160	229387	+	PECL_230		hypothetical protein	chromosome	NC_016605
5189.9	2113.8	0.41	-1.3	4.8e-07	950874	951782	-	PECL_949	era	GTP-binding protein Era	chromosome	NC_016605
3007.3	2113.3	0.7	-0.51	0.036	549728	550657	+	PECL_543	whiA	Putative sporulation transcription regulator whiA	chromosome	NC_016605
2715.6	2112.4	0.78	-0.36	0.24	803360	804316	+	PECL_804	mraY	phospho-N-acetylmuramoyl-pentapeptide-transferase	chromosome	NC_016605
2266	2109.6	0.93	-0.1	0.68	78696	79877	+	PECL_77		beta-eliminating lyase family protein	chromosome	NC_016605
2999.3	2107.9	0.7	-0.51	0.062	666595	668106	+	PECL_652		Glycosyl transferase, group 1	chromosome	NC_016605
1319.5	2103	1.59	0.67	0.029	749026	749613	+	PECL_730	rdgB	non-canonical purine NTP pyrophosphatase, RdgB/HAM1 family	chromosome	NC_016605
4592.5	2102.1	0.46	-1.13	2.7e-06	267140	270661	+	PECL_266	mfd	transcription-repair coupling factor	chromosome	NC_016605
271.8	2101.1	7.73	2.95	1.2e-22	1646796	1647581	-	PECL_1703		helix-turn-helix domain, rpiR family protein	chromosome	NC_016605
5508.5	2099.1	0.38	-1.39	2.3e-09	174116	174547	+	PECL_170		hypothetical protein	chromosome	NC_016605
5159.6	2098.8	0.41	-1.3	3.3e-09	1175766	1177451	-	PECL_1184		polysaccharide biosynthesis family protein	chromosome	NC_016605
2896.7	2092.2	0.72	-0.47	0.07	1583701	1584825	-	PECL_1647		histidine kinase-, DNA gyrase B-, and HSP90-like ATPase family protein	chromosome	NC_016605
1053.7	2086.3	1.98	0.99	7.1e-05	581999	582379	+	PECL_576		hypothetical protein	chromosome	NC_016605
2351.8	2084.9	0.89	-0.17	0.58	381084	382196	+	PECL_377		PIN domain protein	chromosome	NC_016605
1826.3	2080.9	1.14	0.19	0.3	496844	497074	-	PECL_491	nrdH	glutaredoxin-like protein nrdH	chromosome	NC_016605
6258.9	2079.7	0.33	-1.59	1.1e-13	1282688	1283962	-	PECL_1323	serS	serine--tRNA ligase	chromosome	NC_016605
4097.8	2079.1	0.51	-0.98	1.1e-05	952633	953604	-	PECL_952		istB-like ATP binding family protein	chromosome	NC_016605
2055.7	2078.9	1.01	0.02	0.95	1158806	1159384	+	PECL_1164		hypothetical protein	chromosome	NC_016605
2767.8	2077.3	0.75	-0.41	0.11	1121175	1121822	-	PECL_1127	nadD	nicotinate (nicotinamide) nucleotide adenylyltransferase	chromosome	NC_016605
2485.3	2076.4	0.84	-0.26	0.33	1147023	1147973	-	PECL_1155		hypothetical protein	chromosome	NC_016605
2057.8	2075.8	1.01	0.01	0.84	547832	548719	+	PECL_541		Uncharacterized P-loop ATPase protein UPF0042	chromosome	NC_016605
5043.9	2064.2	0.41	-1.29	4.3e-07	908531	909799	+	PECL_909		anaphase-promoting complex, cyclosome, subunit 3 family protein	chromosome	NC_016605
2543.7	2062.3	0.81	-0.3	0.34	359158	359565	+	PECL_345		PTS system, mannose/fructose/sorbose family, IIA component domain protein	chromosome	NC_016605
2814.1	2058	0.73	-0.45	0.49	100101	100349	+	PECL_95		hypothetical protein	chromosome	NC_016605
2090.3	2057.4	0.98	-0.02	0.89	1033357	1034778	+	PECL_1029		peptidase C69 family protein	chromosome	NC_016605
1690.6	2053.8	1.21	0.28	0.33	689670	690536	+	PECL_678		ABC transporter family protein	chromosome	NC_016605
524.1	2051.8	3.91	1.97	2e-14	1287349	1288146	+	PECL_1327		lipase/esterase	chromosome	NC_016605
1601.3	2051.4	1.28	0.36	0.12	1199585	1199809	-	PECL_1226		hypothetical protein	chromosome	NC_016605
4778.4	2050.3	0.43	-1.22	2.3e-08	1260685	1260879	-	PECL_1297	rpmC	50S ribosomal protein L29	chromosome	NC_016605
803.8	2043.7	2.54	1.35	3.7e-08	49158	49472	+	PECL_49		thioredoxin family protein	chromosome	NC_016605
3046.1	2041.5	0.67	-0.58	0.021	665042	666583	+	PECL_651		Glycosyl transferase, group 1	chromosome	NC_016605
3388.1	2039	0.6	-0.73	0.0022	903962	904612	+	PECL_904		lysM domain protein	chromosome	NC_016605
1254.5	2030.3	1.62	0.69	0.002	208164	208697	+	PECL_207		hypothetical protein	chromosome	NC_016605
2007.2	2016.5	1	0.01	0.98	575145	576044	+	PECL_570	murB	UDP-N-acetylenolpyruvoylglucosamine reductase	chromosome	NC_016605
1687.2	2016.5	1.2	0.26	0.63	732295	733311	+	PECL_715	ruvB	holliday junction DNA helicase RuvB	chromosome	NC_016605
953.1	2015.6	2.11	1.08	0.0013	1245385	1245990	-	PECL_1272		hypothetical protein	chromosome	NC_016605
1335.7	2011.1	1.51	0.59	0.021	422123	422878	+	PECL_425	xth	exodeoxyribonuclease III	chromosome	NC_016605
317.7	2009.3	6.33	2.66	1e-14	1219461	1219826	+	PECL_1247		hypothetical protein	chromosome	NC_016605
1217.9	2009	1.65	0.72	0.002	613431	614156	+	PECL_611		Two-component response regulator	chromosome	NC_016605
1776.1	2008.9	1.13	0.18	0.87	115405	116007	+	PECL_116		4'-phosphopantetheinyl transferase superfamily protein	chromosome	NC_016605
4073.9	2004.7	0.49	-1.02	1.7e-05	1068864	1069265	-	PECL_1064	nusB	transcription antitermination factor NusB	chromosome	NC_016605
122.703	1997.92	16.2826	4.02526	2.88866e-15	17778	20945	+	PECL_1966	hsdR	type I restriction and modification system, restriction subunit R	pPECL-8	NC_017019
8242.6	1989.7	0.24	-2.05	1.4e-19	1155894	1157579	-	PECL_1162	argS	arginine--tRNA ligase, argS	chromosome	NC_016605
536.2	1987.3	3.71	1.89	2e-08	105126	105389	-	PECL_103		addiction module antitoxin, RelB/DinJ family protein	chromosome	NC_016605
1708.4	1983.1	1.16	0.22	0.24	1026494	1027420	+	PECL_1022	mvk	mevalonate kinase	chromosome	NC_016605
377.6	1971.1	5.22	2.38	2.2e-22	1472589	1473461	-	PECL_1522		Fructokinase	chromosome	NC_016605
924.1	1969.1	2.13	1.09	0.15	610847	611503	+	PECL_608		ABC transporter, ATP-binding protein	chromosome	NC_016605
2027.1	1965.5	0.97	-0.04	0.91	712925	713470	+	PECL_698	mreD	rod shape-determining protein MreD	chromosome	NC_016605
1360.7	1958.5	1.44	0.53	0.064	820511	821185	+	PECL_821		histidine phosphatase super family protein	chromosome	NC_016605
407.2	1955.9	4.8	2.26	8.8e-20	651010	652380	-	PECL_637		succinate-semialdehyde dehydrogenase (NADP+)	chromosome	NC_016605
3248	1952	0.6	-0.73	0.0018	212087	213436	-	PECL_214		HD domain protein	chromosome	NC_016605
2685	1951.6	0.73	-0.46	0.082	1205742	1207310	-	PECL_1231	prfC	peptide chain release factor 3	chromosome	NC_016605
3966.9	1943.8	0.49	-1.03	3.3e-05	1827917	1828750	-	PECL_1865		membrane insertase, YidC/Oxa1 family domain protein	chromosome	NC_016605
2898.2	1941.5	0.67	-0.58	0.029	1284221	1284853	-	PECL_1324		deoxyguanosine kinase	chromosome	NC_016605
3724.6	1937.9	0.52	-0.94	0.00015	1160866	1161564	-	PECL_1166		aspartate racemase	chromosome	NC_016605
1836.9	1937.3	1.05	0.08	0.62	1782303	1783109	-	PECL_1827		metallo-beta-lactamase superfamily protein	chromosome	NC_016605
2001.2	1928.9	0.96	-0.05	1	1428089	1429084	-	PECL_1476	yumC	ferredoxin-NADP reductase	chromosome	NC_016605
886	1928.8	2.18	1.12	3.9e-06	1664295	1665011	+	PECL_1719		putative membrane protein	chromosome	NC_016605
1993.7	1927.6	0.97	-0.05	0.9	1132708	1133547	-	PECL_1141	mutM	formamidopyrimidine-DNA glycosylase, mutM	chromosome	NC_016605
4149.2	1927	0.46	-1.11	1.7e-06	1113697	1115148	-	PECL_1118		Two-component system, sensor histidine kinase	chromosome	NC_016605
1229.5	1926.9	1.57	0.65	0.052	138375	139817	+	PECL_141	pbg1	6-phospho-beta-glucosidase	chromosome	NC_016605
1973.4	1925.5	0.98	-0.04	0.72	805706	806803	+	PECL_806	murG	undecaprenyldiphospho-muramoylpentapeptide beta-N-acetylglucosaminyltransferase	chromosome	NC_016605
1390.1	1914.4	1.38	0.46	0.11	456366	457064	+	PECL_455		hypothetical protein	chromosome	NC_016605
3934.8	1909	0.49	-1.04	0.22	137932	138255	+	PECL_140		PTS system, Lactose/Cellobiose specific IIA subunit	chromosome	NC_016605
176.2	1907.8	10.83	3.44	0.0023	1452233	1453051	+	PECL_1504		HAD hydrolase, IIB family protein	chromosome	NC_016605
4598.8	1907.6	0.41	-1.27	2e-08	1118386	1119480	-	PECL_1123		hypothetical protein	chromosome	NC_016605
1708.8	1904.3	1.11	0.16	0.59	1015358	1016512	-	PECL_1013		hypothetical protein	chromosome	NC_016605
2047.8	1903.2	0.93	-0.11	0.89	430659	432425	+	PECL_432		putative membrane protein	chromosome	NC_016605
2130	1903.1	0.89	-0.16	0.58	691316	692080	+	PECL_680		hypothetical protein	chromosome	NC_016605
1257.3	1896.45	1.50835	0.592972	0.0118752	14834	15190	-	PECL_1989		toxin of toxin-antitoxin stability system	pPECL-3	NC_016636
5694.8	1896.2	0.33	-1.59	4.5e-10	1000796	1001020	-	PECL_998		hypothetical protein	chromosome	NC_016605
1270.9	1894.1	1.49	0.58	0.019	1814947	1815504	-	PECL_1854		hypothetical protein	chromosome	NC_016605
880	1892.1	2.15	1.1	0.16	111047	111460	+	PECL_111		(3R)-hydroxymyristoyl-[acyl-carrier-protein] dehydratase	chromosome	NC_016605
315.445	1888.91	5.98808	2.58209	9.09957e-10	532	2055	-	PECL_2033	repA	plasmid replication protein	pPECL-8	NC_017019
4107.6	1881.2	0.46	-1.13	2.6e-07	929963	931990	+	PECL_931	parE	DNA topoisomerase IV, B subunit	chromosome	NC_016605
1835.9	1877.9	1.02	0.03	0.93	102694	103161	+	PECL_98		universal stress family protein	chromosome	NC_016605
1323.1	1876.7	1.42	0.5	0.03	293249	295276	-	PECL_292		sodium/hydrogen exchanger family protein	chromosome	NC_016605
2243.6	1875.7	0.84	-0.26	0.34	1081116	1081628	+	PECL_1082		hypothetical protein	chromosome	NC_016605
1966.8	1875	0.95	-0.07	0.75	1461937	1463748	-	PECL_1513	pepF	oligoendopeptidase F	chromosome	NC_016605
1561.7	1874.8	1.2	0.26	0.47	615796	616965	+	PECL_613	dhaT	1,3-propanediol dehydrogenase	chromosome	NC_016605
21210.6	1873.4	0.09	-3.5	1.1e-52	352680	353657	+	PECL_340		PTS system, mannose-specific IIAB component	chromosome	NC_016605
457.24	1861.81	4.07185	2.02568	2.64663e-15	15506	16363	+	PECL_1886	trsL	conjugation protein TrsL	pPECL-5	NC_016608
1185.9	1861	1.57	0.65	0.41	1450125	1451015	-	PECL_1501		eamA-like transporter family protein	chromosome	NC_016605
428.1	1860.9	4.35	2.12	3.6e-17	180071	180706	+	PECL_177		carbonic anhydrase	chromosome	NC_016605
3093.3	1859.5	0.6	-0.73	0.0019	1120583	1121188	-	PECL_1126		hypothetical protein	chromosome	NC_016605
2435.9	1857.5	0.76	-0.39	0.091	340667	342082	-	PECL_328		Cytochrome d ubiquinol oxidase, subunit I	chromosome	NC_016605
997.5	1856	1.86	0.9	0.00035	1010122	1010655	-	PECL_1007	pyrR	bifunctional protein pyrR	chromosome	NC_016605
2256.2	1854.9	0.82	-0.28	0.35	1202612	1203466	-	PECL_1229		sulfite exporter TauE/SafE family protein	chromosome	NC_016605
2802.5	1854.1	0.66	-0.6	0.091	754828	755829	+	PECL_736	ccpA	catabolite control protein A	chromosome	NC_016605
1942	1852.4	0.95	-0.07	0.82	1296828	1297418	-	PECL_1338		acetyltransferase, GNAT family	chromosome	NC_016605
990.7	1849.4	1.87	0.9	0.00087	622656	623894	+	PECL_618	secY	Preprotein translocase subunit secY	chromosome	NC_016605
1374.3	1846.9	1.34	0.43	0.13	699052	700326	-	PECL_687		AAA family ATPase	chromosome	NC_016605
1284.3	1835.7	1.43	0.52	0.034	864156	865085	+	PECL_863	rnz	ribonuclease Z	chromosome	NC_016605
1902.4	1833.7	0.96	-0.05	0.79	1761131	1762210	+	PECL_1807		hypothetical protein	chromosome	NC_016605
1618.6	1831.7	1.13	0.18	0.62	221897	222484	+	PECL_223		lemA family protein	chromosome	NC_016605
1130.2	1831.5	1.62	0.7	0.0095	883184	884293	+	PECL_883		hypothetical protein	chromosome	NC_016605
289.4	1830.4	6.33	2.66	9e-25	528264	529142	+	PECL_524	pstS	Phosphate ABC transporter, substrate-binding protein, PstS	chromosome	NC_016605
3598.3	1830.4	0.51	-0.98	6.1e-05	943609	944472	-	PECL_943	degV	protein degV	chromosome	NC_016605
1288.1	1818.9	1.41	0.5	0.032	1539300	1540202	-	PECL_1601		polysaccharide deacetylase family protein	chromosome	NC_016605
6502.6	1815.2	0.28	-1.84	1.5e-15	971147	972988	-	PECL_971	lepA	GTP-binding protein LepA	chromosome	NC_016605
1690.7	1805.8	1.07	0.09	0.69	1131631	1132104	-	PECL_1139	nrdR	Transcriptional repressor NrdR	chromosome	NC_016605
1472.3	1803.9	1.23	0.29	0.47	1066479	1067825	-	PECL_1062	xseA	exodeoxyribonuclease VII, large subunit	chromosome	NC_016605
1384.5	1803.7	1.3	0.38	0.14	213718	214161	+	PECL_215		hypothetical protein	chromosome	NC_016605
2015	1798.9	0.89	-0.16	0.73	687121	687933	+	PECL_675		D-methionine ABC transporter, substrate-binding protein	chromosome	NC_016605
674.012	1795.21	2.66347	1.41331	0.00131558	27	962	+	PECL_1972	repA	Replication initiation protein RepA	pPECL-3	NC_016636
957.374	1795.2	1.87513	0.90699	0.0113767	21654	23048	-	PECL_1892		pyridine nucleotide-disulfide oxidoreductase, class I	pPECL-5	NC_016608
1933.4	1794.9	0.93	-0.11	0.82	193255	193830	+	PECL_191	ribU	riboflavin transporter RibU	chromosome	NC_016605
1438.6	1789.8	1.24	0.32	0.36	921458	922216	+	PECL_923		ribonuclease HII family protein	chromosome	NC_016605
2119.2	1785.5	0.84	-0.25	0.23	1588093	1588815	-	PECL_1652		hypothetical protein	chromosome	NC_016605
2282.6	1784	0.78	-0.36	0.11	804333	805703	+	PECL_805	murD	UDP-N-acetylmuramoylalanine--D-glutamate ligase	chromosome	NC_016605
862.043	1782.5	2.06776	1.04807	7.43984e-06	955	1473	+	PECL_1973		conserved hypothetical protein with helix-turn-helix domain	pPECL-3	NC_016636
5428.2	1780.5	0.33	-1.61	8.7e-12	84235	85257	+	PECL_80	trpS	tryptophan--tRNA ligase	chromosome	NC_016605
2561.4	1779.7	0.69	-0.53	0.053	1193256	1194278	-	PECL_1220		conserved hypothetical family protein	chromosome	NC_016605
3120.7	1776.8	0.57	-0.81	0.0014	493606	494562	-	PECL_489	nrdF	ribonucleoside-diphosphate reductase, beta subunit	chromosome	NC_016605
2578.1	1774.3	0.69	-0.54	0.038	350760	351569	+	PECL_338	pnuC	nicotinamide mononucleotide transporter PnuC family protein	chromosome	NC_016605
157.017	1767.4	11.2561	3.49264	1.12999e-41	8223	9974	+	PECL_1953	horA	ABC-type multidrug transporter HorA	pPECL-8	NC_017019
798.6	1766.6	2.21	1.15	6.3e-06	378608	378931	-	PECL_2024		putative acetyltransferase	chromosome	NC_016605
5848.3	1760.8	0.3	-1.73	3.4e-14	401574	403031	+	PECL_400		glutamine ABC transporter, permease/substrate-binding protein	chromosome	NC_016605
478.6	1756.4	3.67	1.88	3.6e-14	1522668	1523411	-	PECL_1584		glycosyl transferase 2 family protein	chromosome	NC_016605
1724.5	1753.9	1.02	0.02	0.94	629305	630159	+	PECL_623		hypothetical protein	chromosome	NC_016605
1831.4	1750.1	0.96	-0.07	0.9	1142223	1142864	-	PECL_1149	trmB	tRNA (guanine-N(7)-)-methyltransferase	chromosome	NC_016605
798.8	1738	2.18	1.12	0.031	3740	3964	+	PECL_4	yaaA	S4 domain protein YaaA	chromosome	NC_016605
1142	1735.9	1.52	0.6	0.29	1395784	1396692	-	PECL_1444	rbsK	ribokinase	chromosome	NC_016605
395.3	1735.4	4.39	2.13	1.4e-15	1530732	1531415	+	PECL_1592		NADP oxidoreductase coenzyme F420-dependent family protein	chromosome	NC_016605
985.8	1727	1.75	0.81	0.0018	411623	411946	+	PECL_411		hypothetical protein	chromosome	NC_016605
1191.8	1724.2	1.45	0.53	0.04	1322811	1324019	-	PECL_1363		trans-2-enoyl-CoA reductase catalytic region family protein	chromosome	NC_016605
810.8	1723.4	2.13	1.09	0.0011	1529677	1530732	+	PECL_1591		monooxygenase	chromosome	NC_016605
2081.1	1718.3	0.83	-0.28	0.36	526614	527996	+	PECL_523	phoR	Phosphate regulon sensor histidine kinase protein PhoR	chromosome	NC_016605
2751.2	1716.3	0.62	-0.68	0.0098	738854	739807	+	PECL_721		DHH family protein	chromosome	NC_016605
2525.5	1707.6	0.68	-0.56	0.023	1429394	1430347	+	PECL_1477		Purine nucleosidase	chromosome	NC_016605
1318.6	1707.3	1.29	0.37	0.15	1558652	1560709	+	PECL_1622		sodium/hydrogen exchanger family protein	chromosome	NC_016605
2508.2	1705.6	0.68	-0.56	0.031	1028429	1029511	+	PECL_1024	pmk	phosphomevalonate kinase, pmk	chromosome	NC_016605
3122.1	1702	0.55	-0.88	0.00038	788325	789677	+	PECL_790	mgtE	magnesium transporter	chromosome	NC_016605
5451.2	1696.8	0.31	-1.68	6.5e-14	342307	344484	+	PECL_329		S1 RNA binding domain protein	chromosome	NC_016605
939.2	1696.1	1.81	0.85	0.0013	721760	722341	+	PECL_708	pgsA	CDP-diacylglycerol--glycerol-3-phosphate 3-phosphatidyltransferase	chromosome	NC_016605
2806.4	1693.9	0.6	-0.73	0.01	272602	272970	+	PECL_269		septum formation initiator family protein	chromosome	NC_016605
2276.8	1693.7	0.74	-0.43	0.13	1709112	1709993	-	PECL_1761		cell surface hydrolase	chromosome	NC_016605
1025.6	1691.1	1.65	0.72	0.0036	1545911	1546465	-	PECL_1607		hypothetical protein	chromosome	NC_016605
1661.5	1685.9	1.01	0.02	0.96	1482888	1484078	-	PECL_1533		aminotransferase class I and II family protein	chromosome	NC_016605
1374.1	1682.6	1.22	0.29	0.18	858293	860146	+	PECL_859	uvrC	excinuclease ABC subunit C	chromosome	NC_016605
1834.6	1680.7	0.92	-0.13	0.57	30676	33537	-	PECL_30		type III restriction enzyme, res subunit	chromosome	NC_016605
2248.5	1676.6	0.75	-0.42	0.13	177186	177509	+	PECL_173		hypothetical protein	chromosome	NC_016605
555.739	1675.62	3.01512	1.59221	7.0793e-11	8713	9642	+	PECL_1982		plasmid replication protein	pPECL-3	NC_016636
708.432	1674.26	2.36333	1.24082	2.04793e-06	16795	18930	+	PECL_1888	topB	DNA topoisomerase III family protein	pPECL-5	NC_016608
521.8	1674.1	3.21	1.68	0.0029	1500666	1502084	-	PECL_1557		ABC-type transport system, ATPase component, putatively cobalt or thiamine	chromosome	NC_016605
2392.2	1671.3	0.7	-0.52	0.03	1141122	1141763	-	PECL_1147		putative tRNA binding domain protein	chromosome	NC_016605
454.2	1671.1	3.68	1.88	3.6e-07	459587	461641	+	PECL_458	mtlR	transcriptional regulator, mannitol operon mtlR	chromosome	NC_016605
1071	1665.8	1.56	0.64	0.031	574201	575112	+	PECL_569		oxidoreductase, NAD-binding Rossmann fold family protein	chromosome	NC_016605
2946.3	1665.7	0.57	-0.82	0.011	273161	273598	+	PECL_270		S1 RNA binding domain protein	chromosome	NC_016605
1533	1665.3	1.09	0.12	0.84	920611	921477	+	PECL_922	ylqF	ribosome biogenesis GTP-binding protein YlqF	chromosome	NC_016605
1349.3	1659.8	1.23	0.3	0.25	385107	386537	+	PECL_381		major Facilitator Superfamily protein	chromosome	NC_016605
4583.4	1659.7	0.36	-1.47	3.1e-10	799829	800776	+	PECL_801	mraW	S-adenosyl-methyltransferase MraW	chromosome	NC_016605
532.49	1651.75	3.10194	1.63317	3.25982e-05	13558	15111	+	PECL_1884	trsK	conjugation protein TrsK	pPECL-5	NC_016608
4288.4	1649.5	0.38	-1.38	2e-09	1109113	1110159	-	PECL_1112	pheS	phenylalanine--tRNA ligase, alpha subunit	chromosome	NC_016605
877.1	1646.4	1.88	0.91	0.00023	1799621	1799860	+	PECL_1844		hypothetical protein	chromosome	NC_016605
3016.7	1645.5	0.55	-0.87	0.002	93512	94177	+	PECL_89		putative membrane protein	chromosome	NC_016605
1820.7	1645.4	0.9	-0.15	0.69	1004616	1006376	+	PECL_1004		ABC transporter	chromosome	NC_016605
1320.2	1638.5	1.24	0.31	0.35	1064540	1065364	-	PECL_1059		hemolysin TlyA family protein	chromosome	NC_016605
2211.1	1631.7	0.74	-0.44	0.082	1250530	1251375	-	PECL_1279	ecfA1	Energy-coupling factor transporter ATP-binding protein EcfA1	chromosome	NC_016605
1764.6	1630.6	0.92	-0.11	0.7	915773	916255	+	PECL_916	dfrA	dihydrofolate reductase	chromosome	NC_016605
1771.5	1625.4	0.92	-0.12	0.57	1150544	1151764	-	PECL_1157		calcineurin-like phosphoesterase family protein	chromosome	NC_016605
3193.8	1621.2	0.51	-0.98	2.4e-05	1674613	1676418	+	PECL_1731		ABC transporter, permease component	chromosome	NC_016605
642.687	1619.29	2.51957	1.33318	1.00607e-07	19272	20396	+	PECL_1890		hypothetical protein	pPECL-5	NC_016608
4353	1617.2	0.37	-1.43	1.9e-09	45437	46360	+	PECL_45		diacylglycerol kinase family protein	chromosome	NC_016605
648.7	1615.6	2.49	1.32	7.1e-08	408314	408940	-	PECL_407		dihydrodipicolinate reductase, family protein	chromosome	NC_016605
644.3	1613.3	2.5	1.32	4.7e-08	781697	782437	+	PECL_781		metallo-beta-lactamase family protein	chromosome	NC_016605
1582.7	1611.1	1.02	0.03	1	1281243	1281725	-	PECL_1316	ctsR	transcriptional regulator CtsR	chromosome	NC_016605
1750	1607.3	0.92	-0.12	0.62	13078	13530	+	PECL_12	rplI	ribosomal protein L9	chromosome	NC_016605
957.3	1601.4	1.67	0.74	0.0051	424953	425381	-	PECL_427		Conserved membrane protein, GtcA family	chromosome	NC_016605
1699	1601.3	0.94	-0.09	0.89	1027426	1028436	+	PECL_1023	mvaD	diphosphomevalonate decarboxylase	chromosome	NC_016605
3266.3	1600.2	0.49	-1.03	9e-05	948953	949849	-	PECL_947	glyQ	glycine--tRNA ligase, alpha subunit	chromosome	NC_016605
1602.6	1598.7	1	0	0.89	1575134	1576309	+	PECL_1638		methyltransferase domain protein	chromosome	NC_016605
2381.8	1598.4	0.67	-0.58	0.032	692354	693784	-	PECL_681		amino acid permease family protein	chromosome	NC_016605
1532.5	1595.2	1.04	0.06	0.8	313015	314454	-	PECL_308		major Facilitator Superfamily protein	chromosome	NC_016605
1080	1585.6	1.47	0.55	0.016	370549	371520	+	PECL_364	fabH	3-oxoacyl-[acyl-carrier-] synthase III family protein, fabH	chromosome	NC_016605
1320.7	1579.8	1.2	0.26	0.35	1527292	1527930	+	PECL_1589		NAD dependent epimerase/dehydratase family protein	chromosome	NC_016605
1363.9	1574.3	1.15	0.21	0.31	1817373	1818830	-	PECL_1856		phospholipase D family protein	chromosome	NC_016605
2006.5	1573.5	0.78	-0.35	0.24	15025	16233	+	PECL_14		major facilitator superfamily protein	chromosome	NC_016605
1340.9	1570.5	1.17	0.23	0.5	569822	570385	-	PECL_562		acetyltransferase family protein	chromosome	NC_016605
2337	1562.4	0.67	-0.58	0.016	1826336	1827730	-	PECL_1864	trmE	tRNA modification GTPase TrmE	chromosome	NC_016605
119.1	1541.7	12.95	3.69	0.0026	1453048	1453574	-	PECL_1503		Maltose o-acetyltransferase, frameshift	chromosome	NC_016605
1416.2	1540.1	1.09	0.12	0.74	841363	842319	+	PECL_842		PDZ domain family protein	chromosome	NC_016605
1491	1537.1	1.03	0.04	0.78	384484	384939	-	PECL_380	perR	peroxide-responsive repressor perR	chromosome	NC_016605
1955.8	1536.2	0.79	-0.35	0.15	901451	902494	+	PECL_902		hypothetical protein	chromosome	NC_016605
749.3	1532.5	2.05	1.03	4.8e-05	1473561	1474697	-	PECL_1523		Methionine synthase II (Cobalamin-independent)	chromosome	NC_016605
1264.3	1530.8	1.21	0.28	0.36	68711	69109	-	PECL_70		iron dependent repressor, marR family	chromosome	NC_016605
481.4	1524.3	3.17	1.66	4.3e-11	1739792	1740385	+	PECL_1788		Transcriptional regulator, TetR family	chromosome	NC_016605
3234.5	1524	0.47	-1.09	6.5e-06	436503	438479	+	PECL_437		putative membrane protein	chromosome	NC_016605
3144.8	1523.8	0.48	-1.05	1.1e-05	945103	946818	+	PECL_945		fibronectin-binding A family protein	chromosome	NC_016605
2518.9	1523.3	0.6	-0.73	0.076	1721399	1722064	-	PECL_1769	opuCD	Glycine betaine/carnitine/choline ABC transporter, permease protein OpuCD	chromosome	NC_016605
898.3	1509	1.68	0.75	0.0021	1713099	1714412	-	PECL_1764	steT	serine/threonine exchanger SteT	chromosome	NC_016605
2475.6	1508	0.61	-0.72	0.0015	1722995	1723627	-	PECL_1771	opuCB	Glycine betaine/carnitine/choline ABC transporter, permease protein OpuCB	chromosome	NC_016605
1551.1	1506.7	0.97	-0.04	0.87	897269	898135	+	PECL_896		hypothetical protein	chromosome	NC_016605
1274.2	1503.2	1.18	0.24	0.47	1662987	1663610	+	PECL_1716		hypothetical protein	chromosome	NC_016605
852.2	1498.2	1.76	0.81	0.0016	821197	821856	+	PECL_822		anaphase-promoting complex, cyclosome, subunit 3 family protein	chromosome	NC_016605
976.4	1494.8	1.53	0.61	0.04	439659	440630	+	PECL_439		asparaginase family protein	chromosome	NC_016605
977	1490.5	1.53	0.61	0.11	209684	209803	+	PECL_210		hypothetical protein	chromosome	NC_016605
115.418	1486.02	12.8752	3.68652	0.000249831	20959	22583	+	PECL_1967	hsdM	type I restriction-modification system, DNA-methyltransferase subunit M, frameshift	pPECL-8	NC_017019
1851	1476.1	0.8	-0.33	0.28	1051696	1052622	-	PECL_1047	rsgA	ribosome small subunit-dependent GTPase A	chromosome	NC_016605
1138.4	1471.5	1.29	0.37	0.53	116009	116560	+	PECL_117		bioY family protein	chromosome	NC_016605
713.2	1467.3	2.06	1.04	0.00016	1546667	1547383	-	PECL_1608		astacin family protein	chromosome	NC_016605
1983	1466.1	0.74	-0.44	0.15	1060981	1061190	-	PECL_1054	rpoZ	DNA-directed RNA polymerase, omega subunit	chromosome	NC_016605
477.577	1464.84	3.06724	1.61694	3.82003e-10	7516	9531	+	PECL_1879	trsE	conjugation protein TrsE	pPECL-5	NC_016608
2253	1461.6	0.65	-0.62	0.0086	1784154	1785455	-	PECL_1829		yycH family protein	chromosome	NC_016605
2369.8	1455.7	0.61	-0.7	0.0034	470109	470861	+	PECL_468		RNA 2'-O ribose methyltransferase substrate binding family protein	chromosome	NC_016605
1352.7	1452.9	1.07	0.1	1	1459803	1461323	+	PECL_1512		voltage gated chloride channel family protein	chromosome	NC_016605
1220.1	1447.7	1.19	0.25	0.28	1544745	1545908	+	PECL_1606	thlA	acetyl-CoA acetyltransferase	chromosome	NC_016605
1992.1	1439.6	0.72	-0.47	0.049	1376346	1377299	-	PECL_1425	oppF	oligopeptide/dipeptide ABC transporter, ATP-binding protein OppF	chromosome	NC_016605
1119.6	1439.1	1.29	0.36	0.3	570388	570942	-	PECL_563		hypothetical protein	chromosome	NC_016605
523.5	1436.5	2.74	1.46	8.6e-08	1385050	1385772	-	PECL_1432		apbE family protein	chromosome	NC_016605
1598.5	1426.5	0.89	-0.16	0.65	1665077	1665640	+	PECL_1720		putative lysine decarboxylase family protein	chromosome	NC_016605
1247.3	1425.4	1.14	0.19	0.39	1144059	1144793	-	PECL_1151		ABC transporter, ATP-binding protein	chromosome	NC_016605
1949.8	1415.7	0.73	-0.46	0.067	1377314	1378441	-	PECL_1426	oppD	oligopeptide/dipeptide ABC transporter, ATP-binding protein OppD	chromosome	NC_016605
588.1	1415.4	2.41	1.27	3.7e-07	834593	835063	+	PECL_833		hypothetical protein	chromosome	NC_016605
439.6	1414	3.22	1.69	0.00022	531785	532540	+	PECL_528	pstB	phosphate ABC transporter, ATP-binding protein, PstB2	chromosome	NC_016605
1441.4	1406.3	0.98	-0.04	0.87	843583	845802	+	PECL_845		DNA internalization-related competence protein ComEC/Rec2	chromosome	NC_016605
2017.3	1405.3	0.7	-0.52	0.053	97574	98356	+	PECL_92		hydrolase, TatD family protein	chromosome	NC_016605
14533.1	1404.7	0.1	-3.37	2.5e-10	354523	355434	+	PECL_342		PTS system, mannose-specific IID component	chromosome	NC_016605
2583	1404.3	0.54	-0.88	0.00012	90091	91053	+	PECL_86		hypothetical protein	chromosome	NC_016605
550.7	1401.9	2.55	1.35	1.2e-07	161301	162773	+	PECL_158		mga helix-turn-helix domain protein	chromosome	NC_016605
1171.8	1390.2	1.19	0.25	0.41	1447518	1448261	-	PECL_1497		hypothetical protein	chromosome	NC_016605
849.486	1388.35	1.63434	0.708709	0.00451557	35632	35883	+	PECL_1907		hypothetical protein	pPECL-5	NC_016608
698.4	1385.1	1.98	0.99	0.00013	1585848	1586345	-	PECL_1649	adaB	methylated-DNA--protein-cysteine methyltransferase, inducible	chromosome	NC_016605
812.4	1383.6	1.7	0.77	0.2	155862	155990	+	PECL_152		hypothetical protein	chromosome	NC_016605
1573.1	1380.6	0.88	-0.19	0.81	984765	985241	-	PECL_984		Ribosome maturation factor rimP	chromosome	NC_016605
1871.8	1376.9	0.74	-0.44	0.14	432597	433289	+	PECL_433		Two-component response regulator	chromosome	NC_016605
1224	1367.71	1.11741	0.160158	0.36937	2574	2801	-	PECL_1872		hypothetical protein	pPECL-5	NC_016608
1170.5	1366.1	1.17	0.22	0.51	1447001	1447513	+	PECL_1496		YbaK/EbsC family protein	chromosome	NC_016605
1524	1356.6	0.89	-0.17	0.73	339648	340667	-	PECL_327	cydB	cytochrome d ubiquinol oxidase, subunit II	chromosome	NC_016605
1234.2	1356.2	1.1	0.14	0.73	69416	70945	+	PECL_71		substrate binding domain of ABC-type glycine betaine transport system family protein	chromosome	NC_016605
4328.5	1348.4	0.31	-1.68	1.9e-12	854703	855293	+	PECL_854	ysxC	ribosome biogenesis GTP-binding protein YsxC	chromosome	NC_016605
806.8	1343.2	1.66	0.74	0.0013	389836	390300	-	PECL_385		conserved hypothetical protein with ASCH domain	chromosome	NC_016605
1124.2	1342.4	1.19	0.26	0.39	999258	1000010	-	PECL_996		methyltransferase domain protein	chromosome	NC_016605
4241.7	1337.7	0.32	-1.66	0.058	320689	321960	+	PECL_315	agrC	accessory gene regulator C	chromosome	NC_016605
1892.4	1331.9	0.7	-0.51	0.039	911710	912921	+	PECL_913		poly A polymerase head domain protein	chromosome	NC_016605
3807.6	1329.3	0.35	-1.52	9e-11	230150	230656	+	PECL_232		queT transporter family protein	chromosome	NC_016605
2235.6	1329.3	0.59	-0.75	0.0043	270648	272231	+	PECL_267		polysaccharide biosynthesis protein	chromosome	NC_016605
2200.33	1329.06	0.604029	-0.727311	0.00494234	96	1049	+	PECL_2011		plasmid replication protein	pPECL-2	NC_016606
937.6	1328	1.42	0.5	0.042	865088	865861	+	PECL_864		short chain dehydrogenase family protein	chromosome	NC_016605
120.097	1325.82	11.0395	3.46461	2.58945e-38	12475	12717	-	PECL_1957		truncated site-specific recombinase, resolvase family	pPECL-8	NC_017019
1407.3	1324.4	0.94	-0.09	0.65	919052	919954	+	PECL_920		GDSL-like Lipase/Acylhydrolase family protein	chromosome	NC_016605
3421.1	1323.1	0.39	-1.37	8.6e-09	1298526	1299221	+	PECL_1340		hypothetical protein	chromosome	NC_016605
4408.7	1320.8	0.3	-1.74	2.5e-14	403787	404698	+	PECL_402		eamA-like transporter family protein	chromosome	NC_016605
1819.4	1317.3	0.72	-0.47	0.079	470947	471546	+	PECL_469		RNA polymerase sigma factor, sigma-70 family protein	chromosome	NC_016605
1984.2	1313.1	0.66	-0.6	0.0043	202822	204525	-	PECL_202		FAD(NAD)-dependent oxidoreductase	chromosome	NC_016605
832.3	1313	1.58	0.66	0.05	1184549	1185277	+	PECL_1191		putative membrane protein	chromosome	NC_016605
3770.3	1312.6	0.35	-1.52	2.2e-11	960459	961736	-	PECL_960	hisS	histidine--tRNA ligase	chromosome	NC_016605
2118.1	1310.6	0.62	-0.69	0.18	351811	352290	-	PECL_339		hypothetical protein	chromosome	NC_016605
847.3	1306.4	1.54	0.62	0.29	70945	71925	+	PECL_72		ABC transporter family protein	chromosome	NC_016605
2978.2	1302.2	0.44	-1.19	1.2e-06	1293143	1293835	-	PECL_1334		PAP2 superfamily protein	chromosome	NC_016605
2820.9	1300.5	0.46	-1.12	0.0003	273821	275173	+	PECL_271	tilS	tRNA(Ile)-lysidine synthetase	chromosome	NC_016605
6837.2	1299.2	0.19	-2.4	1e-16	218073	219359	+	PECL_219	rho	transcription termination factor Rho	chromosome	NC_016605
1689.77	1298.94	0.768709	-0.379491	0.21227	2273	2551	-	PECL_1870		hypothetical protein	pPECL-5	NC_016608
1981.4	1293.3	0.65	-0.62	0.017	167813	168643	+	PECL_163	purR	pur operon repressor PurR	chromosome	NC_016605
772.9	1291	1.67	0.74	0.0035	1219823	1220596	-	PECL_1246		glycosyl hydrolases 25 family protein	chromosome	NC_016605
1655.1	1289.8	0.78	-0.36	0.19	816025	816567	+	PECL_815	nudF	ADP-ribose pyrophosphatase	chromosome	NC_016605
921.7	1285.2	1.39	0.48	0.082	412737	413900	-	PECL_413		bacterial low temperature requirement A family protein	chromosome	NC_016605
1989.1	1284.9	0.65	-0.63	0.0068	902475	903893	+	PECL_903		ATP-dependent DNA helicase, RecQ family protein	chromosome	NC_016605
1016.3	1279.8	1.26	0.33	0.38	890108	890314	-	PECL_890		hypothetical protein	chromosome	NC_016605
1532.7	1276.8	0.83	-0.26	0.47	490889	492349	+	PECL_488		hypothetical protein	chromosome	NC_016605
1864.2	1275	0.68	-0.55	0.055	1050396	1051052	-	PECL_1045		thiamine pyrophosphokinase	chromosome	NC_016605
82	1273.8	15.53	3.96	9.1e-15	1499014	1499145	-	PECL_1553		hypothetical protein	chromosome	NC_016605
1065.1	1266.4	1.19	0.25	0.41	1067827	1068678	-	PECL_1063	folD	Bifunctional methylenetetrahydrofolate dehydrogenase (NADP+)/methenyltetrahydrofolate cyclohydrolase protein FolD	chromosome	NC_016605
1933	1264.1	0.65	-0.61	0.011	836025	836801	+	PECL_836		inositol monophosphatase family protein	chromosome	NC_016605
3191.5	1258.7	0.39	-1.34	5.5e-09	1224527	1225648	-	PECL_1253	glf	UDP-galactopyranose mutase	chromosome	NC_016605
436.5	1255.5	2.88	1.52	2.3e-09	1664067	1664288	+	PECL_1718		putative membrane protein	chromosome	NC_016605
1901.6	1255.3	0.66	-0.6	0.04	1296402	1296812	-	PECL_1337		hypothetical protein	chromosome	NC_016605
515.4	1254.8	2.43	1.28	3.8e-06	532561	533229	+	PECL_529	phoU	phosphate transport system regulatory protein PhoU	chromosome	NC_016605
1460.8	1252.3	0.86	-0.22	0.45	1238983	1239291	-	PECL_1266	gatC	aspartyl/glutamyl-tRNA(Asn/Gln) amidotransferase, C subunit	chromosome	NC_016605
974.8	1251.8	1.28	0.36	0.14	1417857	1418666	-	PECL_1466	proB	glutamate 5-kinase	chromosome	NC_016605
1446	1250.7	0.86	-0.21	0.36	1800306	1802102	+	PECL_1845		glycerophosphoryl diester phosphodiesterase family protein	chromosome	NC_016605
1254.2	1249.6	1	-0.01	0.96	1000096	1000722	+	PECL_997		acyltransferase family protein	chromosome	NC_016605
555.4	1248.7	2.25	1.17	1.2e-06	1550298	1551173	-	PECL_1614		Ribonuclease BN-like family protein	chromosome	NC_016605
892.7	1248.1	1.4	0.48	0.042	1017415	1017966	-	PECL_1015		hypothetical protein	chromosome	NC_016605
1859.2	1247.8	0.67	-0.58	0.038	433353	434666	+	PECL_434		Signal transduction histidine kinase	chromosome	NC_016605
2576.4	1247.3	0.48	-1.05	7.8e-06	1038879	1039853	-	PECL_1036	ftsY	signal recognition particle-docking protein FtsY	chromosome	NC_016605
2396.5	1244.2	0.52	-0.95	0.00055	1209150	1209707	-	PECL_1234		hypothetical protein	chromosome	NC_016605
2070.4	1244.1	0.6	-0.73	0.0043	966750	967499	-	PECL_965		RNA methyltransferase, RsmE family protein	chromosome	NC_016605
2637.1	1242.6	0.47	-1.09	3.5e-06	1119480	1120214	-	PECL_1124		methyltransferase domain protein	chromosome	NC_016605
1584.7	1240.5	0.78	-0.35	0.14	1120211	1120567	-	PECL_1125		iojap-like ribosome-associated protein	chromosome	NC_016605
1212.6	1236.5	1.02	0.03	0.87	1144987	1145424	+	PECL_1152		Histidine triad (HIT) domain protein	chromosome	NC_016605
3063.8	1230.8	0.4	-1.32	1.3e-08	1173828	1174484	+	PECL_1181		deoxyguanosine kinase	chromosome	NC_016605
8236.9	1230.2	0.15	-2.74	4e-33	55269	56522	+	PECL_56	tyrS	tyrosine--tRNA ligase	chromosome	NC_016605
1892.4	1228.3	0.65	-0.62	0.013	835110	835655	-	PECL_834	def	peptide deformylase	chromosome	NC_016605
936.9	1225.2	1.31	0.39	0.091	686414	687103	+	PECL_674	metI	methionine import system permease protein metI	chromosome	NC_016605
238.7	1224.8	5.13	2.36	2.1e-08	529149	530069	+	PECL_525	pstC	phosphate ABC transporter, permease protein PstC	chromosome	NC_016605
1305.8	1224.7	0.94	-0.09	0.75	1054142	1054888	-	PECL_1049	stp	serine/threonine phosphatase stp	chromosome	NC_016605
1366	1220.9	0.89	-0.16	0.61	503782	504117	+	PECL_500		hypothetical protein	chromosome	NC_016605
2429.8	1219.9	0.5	-0.99	4.7e-05	950116	950871	-	PECL_948	recO	DNA repair protein RecO	chromosome	NC_016605
1117.5	1216.7	1.09	0.12	0.73	917469	918881	+	PECL_919		C-terminal processing peptidase family protein	chromosome	NC_016605
855.1	1213.1	1.42	0.5	0.083	1071485	1072111	-	PECL_1070		Transcriptional regulator, TetR family	chromosome	NC_016605
610.3	1208.7	1.98	0.99	0.11	1811085	1811618	-	PECL_1850		hypothetical protein	chromosome	NC_016605
2726.1	1206.3	0.44	-1.18	5.4e-06	53795	54280	+	PECL_54		transcriptional regulator, MarR family	chromosome	NC_016605
571.9	1206.3	2.11	1.08	2.9e-05	205843	206511	+	PECL_205		CAAX amino terminal protease self- immunity family protein	chromosome	NC_016605
1336.1	1204.8	0.9	-0.15	0.59	690529	691314	+	PECL_679		putative membrane protein	chromosome	NC_016605
592.2	1203.8	2.03	1.02	9.9e-05	1570439	1571311	-	PECL_1633		pfkB carbohydrate kinase family protein	chromosome	NC_016605
1605.5	1200.1	0.75	-0.42	0.092	88863	90089	+	PECL_85		hydroxymethylglutaryl-CoA reductase, degradative	chromosome	NC_016605
2095.2	1195.3	0.57	-0.81	0.0024	962069	962941	+	PECL_962		N-acetylmuramoyl-L-alanine amidase family protein	chromosome	NC_016605
1958.4	1194.9	0.61	-0.71	0.027	1121887	1122198	-	PECL_1128		putative RNA-binding protein, YhbY family	chromosome	NC_016605
1813.8	1194.5	0.66	-0.6	0.0087	1621416	1622330	-	PECL_1680	rihC	non-specific ribonucleoside hydrolase rihC	chromosome	NC_016605
940.6	1191.8	1.27	0.34	0.33	672999	674015	+	PECL_658		hypothetical protein	chromosome	NC_016605
3154.4	1190.8	0.38	-1.41	9.5e-09	562498	562971	+	PECL_556	smpB	ssrA-binding protein	chromosome	NC_016605
2510.2	1189.6	0.47	-1.08	1.7e-06	1458028	1458609	-	PECL_1509		peptidyl-prolyl cis-trans isomerase	chromosome	NC_016605
1486.2	1186	0.8	-0.33	0.34	926249	926803	+	PECL_927	hslV	ATP-dependent protease HslVU, peptidase subunit	chromosome	NC_016605
1298.1	1185.9	0.91	-0.13	0.84	49661	50302	+	PECL_50		NAD-dependent epimerase/dehydratase family protein	chromosome	NC_016605
979.2	1184.2	1.21	0.27	0.17	1494378	1494806	-	PECL_1546	ndk	nucleoside diphosphate kinase	chromosome	NC_016605
2451.3	1183.8	0.48	-1.05	1.8e-05	762905	763816	+	PECL_745	rbsK	ribokinase	chromosome	NC_016605
9798.5	1178.3	0.12	-3.06	6.8e-11	1155023	1155703	-	PECL_1161		cyclic nucleotide-binding domain protein	chromosome	NC_016605
710.8	1177.7	1.66	0.73	0.0045	1011730	1012185	-	PECL_1009	lspA	signal peptidase II	chromosome	NC_016605
3156.7	1177	0.37	-1.42	5.8e-09	618631	619500	+	PECL_616		sugar transport family protein	chromosome	NC_016605
418.1	1175.8	2.81	1.49	0.00021	1527892	1528242	-	PECL_2053		hypothetical protein	chromosome	NC_016605
798.1	1174.4	1.47	0.56	0.11	1762773	1766363	-	PECL_1809		yhgE/Pip N-terminal domain protein	chromosome	NC_016605
3095.2	1173.8	0.38	-1.4	1.6e-09	404719	405090	+	PECL_403		hypothetical protein	chromosome	NC_016605
235.3	1172.1	4.98	2.32	3.6e-18	180915	181445	-	PECL_178		Transcriptional regulator, TetR family	chromosome	NC_016605
2192.7	1171.8	0.53	-0.9	0.00081	275173	275709	+	PECL_272	hpt	hypoxanthine phosphoribosyltransferase	chromosome	NC_016605
1501.2	1170.1	0.78	-0.36	0.15	1051052	1051699	-	PECL_1046	rpe	ribulose-phosphate 3-epimerase	chromosome	NC_016605
1333.7	1168.4	0.88	-0.19	0.4	505130	505474	+	PECL_502		hypothetical protein	chromosome	NC_016605
533.5	1164.2	2.18	1.13	9.2e-05	1791294	1792106	-	PECL_1834		fumarylacetoacetate (FAA) hydrolase family protein	chromosome	NC_016605
1188.2	1161.8	0.98	-0.03	0.91	1430413	1432389	-	PECL_1478		sodium/hydrogen antiporter	chromosome	NC_016605
1452.1	1160.3	0.8	-0.32	0.28	1484603	1485466	-	PECL_1535		EDD, DegV family domain protein	chromosome	NC_016605
1975.6	1154.6	0.58	-0.77	0.0017	435555	436496	+	PECL_436		glycosyl transferase 2 family protein	chromosome	NC_016605
1105.6	1154.4	1.04	0.06	0.67	1759171	1760550	-	PECL_1805		PTS system, lactose/cellobiose IIC component family protein	chromosome	NC_016605
1634.4	1148.7	0.7	-0.51	0.054	977926	978876	-	PECL_977	ribF	riboflavin biosynthesis protein RibF	chromosome	NC_016605
2740.8	1148.3	0.42	-1.26	1e-07	98896	99789	+	PECL_94	ksgA	dimethyladenosine transferase	chromosome	NC_016605
2062.1	1147.4	0.56	-0.85	0.00024	1249685	1250554	-	PECL_1278	ecfA2	energy-coupling factor transporter ATP-binding protein EcfA2	chromosome	NC_016605
2459.7	1147.1	0.47	-1.1	6.1e-06	953617	954060	-	PECL_953		Yqey-like protein	chromosome	NC_016605
1469.1	1146.8	0.78	-0.36	0.33	1783174	1784136	-	PECL_1828		yycH family protein	chromosome	NC_016605
207.3	1146.6	5.53	2.47	6.3e-06	205425	205667	-	PECL_203		hypothetical protein	chromosome	NC_016605
1521.2	1144.4	0.75	-0.41	0.62	1044235	1044477	-	PECL_1039	acpP	acyl carrier protein	chromosome	NC_016605
983.1	1137.3	1.16	0.21	0.39	416536	417339	+	PECL_418		hypothetical protein	chromosome	NC_016605
1366.8	1137.2	0.83	-0.27	0.53	1423882	1424988	-	PECL_1473		hypothetical protein	chromosome	NC_016605
262.7	1135.6	4.32	2.11	0.00032	530967	531767	+	PECL_527	pstB	phosphate ABC transporter, ATP-binding protein, PstB1	chromosome	NC_016605
616.2	1133	1.84	0.88	0.0021	1494015	1494239	-	PECL_1545		hypothetical protein	chromosome	NC_016605
2037.8	1129.5	0.55	-0.85	0.00037	1043415	1044113	-	PECL_1038	rnc	ribonuclease III	chromosome	NC_016605
250.2	1128.2	4.51	2.17	0.0016	530066	530953	+	PECL_526	pstA	phosphate ABC transporter, permease protein PstA	chromosome	NC_016605
976.4	1124.8	1.15	0.2	0.34	1324155	1325669	+	PECL_1364	glpK	glycerol kinase	chromosome	NC_016605
3691.2	1124.7	0.3	-1.71	1.2e-12	454940	455653	+	PECL_453	nagB	glucosamine-6-phosphate deaminase	chromosome	NC_016605
1943.6	1124.5	0.58	-0.79	0.00088	718745	720016	+	PECL_705		peptidase M16 inactive domain protein	chromosome	NC_016605
2693.7	1124.5	0.42	-1.26	3.4e-07	1030663	1032024	-	PECL_1026		putative RNA methylase, NOL1/NOP2/sun family	chromosome	NC_016605
884.5	1116.5	1.26	0.34	0.32	414076	414681	-	PECL_414		nitroreductase family protein	chromosome	NC_016605
3744.9	1114.5	0.3	-1.75	5.1e-13	1233625	1234989	-	PECL_1262	rumA	23S rRNA (uracil-5-)-methyltransferase RumA	chromosome	NC_016605
898.5	1111.4	1.24	0.31	0.3	627229	627873	+	PECL_621	asp3	accessory Sec system protein Asp3	chromosome	NC_016605
1698.4	1111	0.65	-0.61	0.011	1694261	1695778	-	PECL_1756		glycosyl transferases group 1 family protein	chromosome	NC_016605
2243.8	1109.5	0.49	-1.02	0.00026	1821560	1822147	-	PECL_1860	lepB	signal peptidase I	chromosome	NC_016605
1282.3	1107.9	0.86	-0.21	0.58	806806	807822	+	PECL_807	ftsQ	Cell division protein FtsQ	chromosome	NC_016605
426.3	1105.1	2.59	1.37	0.093	1385776	1386219	-	PECL_1433		FMN-binding domain protein	chromosome	NC_016605
776.7	1102.5	1.42	0.51	0.34	1402577	1403014	-	PECL_1452		zinc-specific metalloregulatory protein	chromosome	NC_016605
1003.7	1101.1	1.1	0.13	0.49	1001090	1001344	-	PECL_999		hypothetical protein	chromosome	NC_016605
1642.3	1101.1	0.67	-0.58	0.021	1020967	1021701	-	PECL_1018		DNA replication protein DnaD	chromosome	NC_016605
1712.9	1100.7	0.64	-0.64	0.008	978878	979777	-	PECL_978	truB	tRNA pseudouridine synthase B	chromosome	NC_016605
2099.8	1099.3	0.52	-0.93	0.0067	1248892	1249692	-	PECL_1277	ecfT	energy-coupling factor transporter transmembrane protein EcfT	chromosome	NC_016605
1212.4	1098.8	0.91	-0.14	0.85	1653453	1654736	-	PECL_1709	amy2	alpha-amylase	chromosome	NC_016605
1220.8	1098.3	0.9	-0.15	0.6	834210	834422	-	PECL_832		hypothetical protein	chromosome	NC_016605
1267.6	1095.2	0.86	-0.21	0.38	278088	278966	+	PECL_274	hslO	33 kDa chaperonin	chromosome	NC_016605
1776.1	1090.5	0.61	-0.7	0.013	1181580	1183046	-	PECL_1188		H+ antiporter-2 family protein	chromosome	NC_016605
623.22	1088.67	1.74685	0.804759	0.000891327	15190	15468	-	PECL_1990		antitoxin of toxin-antitoxin stability system	pPECL-3	NC_016636
1634.7	1088	0.67	-0.59	0.067	855982	857460	+	PECL_857		Amino acid ABC transporter, permease/substrate-binding protein	chromosome	NC_016605
719.1	1086.5	1.51	0.6	0.019	50695	51330	+	PECL_51		NAD dependent epimerase/dehydratase family protein	chromosome	NC_016605
487.6	1086.3	2.23	1.16	0.0027	172886	173197	-	PECL_168		hypothetical protein	chromosome	NC_016605
1364.7	1086	0.8	-0.33	0.26	898140	899027	+	PECL_897	xerD	tyrosine recombinase XerD	chromosome	NC_016605
294.4	1085.8	3.69	1.88	5e-11	1743323	1745596	-	PECL_1790		HAD ATPase, P-type, IC family protein	chromosome	NC_016605
2069.9	1081.9	0.52	-0.94	0.00026	1002587	1003222	+	PECL_1002		hypothetical protein	chromosome	NC_016605
378.771	1080.91	2.85374	1.51285	5.16356e-08	2529	2672	+	PECL_1975		hypothetical protein	pPECL-3	NC_016636
751.9	1080.9	1.44	0.52	0.05	408965	409771	-	PECL_408	thiD	phosphomethylpyrimidine kinase	chromosome	NC_016605
1612.7	1076.4	0.67	-0.58	0.038	957695	958552	-	PECL_958		hypothetical protein	chromosome	NC_016605
912.2	1075.9	1.18	0.24	0.48	524925	525923	+	PECL_521	prfB	peptide chain release factor 2	chromosome	NC_016605
135.783	1075.5	7.92074	2.98564	2.54996e-28	4440	5096	-	PECL_1949		site-specific recombinase, resolvase family	pPECL-8	NC_017019
2455.3	1073.7	0.44	-1.19	3.2e-06	607887	608807	+	PECL_606		ubiA prenyltransferase family protein	chromosome	NC_016605
1684.8	1070.6	0.64	-0.65	0.017	1207976	1209103	-	PECL_1233		hypothetical protein	chromosome	NC_016605
2552.4	1069.6	0.42	-1.25	5.5e-08	219811	221034	-	PECL_221		major facilitator superfamily protein	chromosome	NC_016605
3017.5	1067.8	0.35	-1.5	2.2e-10	591985	592803	-	PECL_586		helix-turn-helix family protein	chromosome	NC_016605
2135.1	1063.9	0.5	-1	0.012	1828752	1829111	-	PECL_1866	rnpA	ribonuclease P protein component	chromosome	NC_016605
998.9	1060.6	1.06	0.09	0.84	162893	164074	-	PECL_159		acetyltransferase	chromosome	NC_016605
1191	1056.2	0.89	-0.17	0.38	1132122	1132715	-	PECL_1140	coaE	dephospho-CoA kinase	chromosome	NC_016605
2824.1	1054.7	0.37	-1.42	6e-09	1633913	1634788	-	PECL_1690		putative lipoprotein	chromosome	NC_016605
1519.8	1054.4	0.69	-0.53	0.027	757612	758148	+	PECL_739		hypothetical protein	chromosome	NC_016605
1262.3	1040	0.82	-0.28	0.24	1090463	1091719	-	PECL_1094		aluminum resistance protein	chromosome	NC_016605
503.2	1039.9	2.07	1.05	9.2e-05	633514	638970	+	PECL_626		putative cell-wall-anchored protein (LPXTG motif)	chromosome	NC_016605
2141.5	1039.5	0.49	-1.04	1.5e-05	717487	718752	+	PECL_703		Zn-dependent peptidase	chromosome	NC_016605
1176.6	1038.1	0.88	-0.18	0.39	966418	966747	-	PECL_2050		hypothetical protein	chromosome	NC_016605
514.4	1036.4	2.01	1.01	0.00019	221114	221803	+	PECL_222		sortase family protein	chromosome	NC_016605
466	1020.4	2.19	1.13	4.1e-05	767269	767496	+	PECL_752		hypothetical protein	chromosome	NC_016605
2387	1020.4	0.43	-1.23	3.8e-07	967511	968467	-	PECL_966	prmA	ribosomal protein L11 methyltransferase	chromosome	NC_016605
628.1	1020	1.62	0.7	0.021	174763	175101	+	PECL_171		putative membrane protein	chromosome	NC_016605
1440.6	1017.4	0.71	-0.5	0.054	956554	957684	-	PECL_957		CDP-glycerol:poly(Glycerophosphate) glycerophosphotransferase	chromosome	NC_016605
3091.2	1016.9	0.33	-1.6	7.1e-12	1175037	1175759	-	PECL_1183		pseudouridine synthase	chromosome	NC_016605
752.2	1009.4	1.34	0.42	0.13	1420599	1420928	-	PECL_1469	trxA	thioredoxin	chromosome	NC_016605
115.8	1008.8	8.71	3.12	0.059	18351	18482	+	PECL_18		hypothetical protein	chromosome	NC_016605
700.5	1006.1	1.44	0.52	0.046	178542	179495	-	PECL_175		putative malate permease	chromosome	NC_016605
600.7	1002.6	1.67	0.74	0.013	571946	572635	+	PECL_565	ung	uracil-DNA glycosylase	chromosome	NC_016605
873.6	1001.4	1.15	0.2	0.78	672140	672982	+	PECL_657	prmC	protein-(glutamine-N5) methyltransferase, release factor-specific	chromosome	NC_016605
1002	999	1	0	0.97	1065361	1066260	-	PECL_1060		farnesyl-diphosphate synthase	chromosome	NC_016605
939.2	998.1	1.06	0.09	0.91	589005	589817	-	PECL_583		licD family protein	chromosome	NC_016605
1499.7	996.7	0.66	-0.59	0.049	816564	816872	+	PECL_816		hypothetical protein	chromosome	NC_016605
979.3	991.8	1.01	0.02	0.69	455875	456327	+	PECL_454		lytTr DNA-binding domain protein	chromosome	NC_016605
1611.5	990.1	0.61	-0.7	0.0033	22327	23469	+	PECL_22		diguanylate cyclase domain protein	chromosome	NC_016605
903.5	989.6	1.1	0.13	0.68	1265716	1266951	-	PECL_1307		major facilitator superfamily protein	chromosome	NC_016605
2138.9	987.2	0.46	-1.12	5e-07	1248143	1248889	-	PECL_1276	truA	tRNA pseudouridine synthase A	chromosome	NC_016605
456.243	982.967	2.15448	1.10734	6.69862e-05	9635	10201	+	PECL_1983		conserved hypothetical protein with helix-turn-helix domain	pPECL-3	NC_016636
1504.6	976.5	0.65	-0.62	0.0042	1695778	1697307	-	PECL_1757		glycosyl transferases group 1 family protein	chromosome	NC_016605
198.2	974.7	4.92	2.3	1.8e-17	1679657	1680652	-	PECL_1737	dhaK	PTS-dependent dihydroxyacetone kinase, dihydroxyacetone-binding subunit DhaK	chromosome	NC_016605
663.3	974.1	1.47	0.55	0.053	242614	244020	+	PECL_243	sufB	feS assembly protein SufB	chromosome	NC_016605
811.6	974	1.2	0.26	0.44	869209	871770	+	PECL_867		N-acetylmuramoyl-L-alanine amidase family protein	chromosome	NC_016605
1167.8	974	0.83	-0.26	0.21	1101563	1104172	+	PECL_1106		hypothetical protein	chromosome	NC_016605
1985.9	971.3	0.49	-1.03	3e-05	182339	183169	+	PECL_180		dihydrodipicolinate synthetase family protein	chromosome	NC_016605
892	970.3	1.09	0.12	0.82	759093	759767	-	PECL_741		Hemolysin III	chromosome	NC_016605
299.552	970.114	3.23855	1.69535	0.000170937	24992	25123	+	PECL_1895		hypothetical protein	pPECL-5	NC_016608
215.2	969.1	4.5	2.17	3.6e-12	462122	463264	+	PECL_460	mtlD	mannitol-1-phosphate 5-dehydrogenase, mtlD	chromosome	NC_016605
919.8	968.9	1.05	0.08	0.59	229410	229775	+	PECL_231	ndoA	mRNA interferase EndoA	chromosome	NC_016605
322.1	967.6	3	1.59	1.4e-06	573103	573594	+	PECL_568		acetyltransferase, GNAT family	chromosome	NC_016605
344.4	967.3	2.81	1.49	1.1e-08	1523421	1524068	-	PECL_1585		hypothetical protein	chromosome	NC_016605
3324	966.6	0.29	-1.78	6.3e-14	122235	123533	+	PECL_124	dsdA	D-serine ammonia-lyase	chromosome	NC_016605
940.5	964.6	1.03	0.04	0.82	307396	308235	+	PECL_304	msrA	peptide-methionine (S)-S-oxide reductase	chromosome	NC_016605
990.3	964.2	0.97	-0.04	1	1766440	1766769	-	PECL_1810		Transcriptional regulator, ArsR family	chromosome	NC_016605
717.5	963.3	1.34	0.42	0.1	1123310	1123849	-	PECL_1130		HAD hydrolase, IA, variant 1 family protein	chromosome	NC_016605
68.8046	961.054	13.9679	3.80404	2.56487e-07	22573	23763	+	PECL_1969	hsdS	type I restriction and modification system, specificity subunit S	pPECL-8	NC_017019
662	958.8	1.45	0.53	0.036	1802249	1803085	-	PECL_1846		Alpha/beta hydrolase superfamily protein	chromosome	NC_016605
273.2	957.1	3.5	1.81	1.3e-09	104869	105129	-	PECL_102		addiction module toxin, Txe/YoeB family	chromosome	NC_016605
477.5	956	2	1	0.00011	68346	68708	-	PECL_69		hypothetical protein	chromosome	NC_016605
915.8	953.2	1.04	0.06	0.84	438765	439520	-	PECL_438		ion channel family protein	chromosome	NC_016605
435.8	952.2	2.18	1.13	3.6e-05	1471008	1472465	-	PECL_1521	bglH	aryl-phospho-beta-D-glucosidase BglH	chromosome	NC_016605
950.5	946.4	1	-0.01	0.72	165767	166555	+	PECL_162		ABC-type cation transporter, permease component	chromosome	NC_016605
550.7	944.4	1.71	0.78	0.0059	1569331	1569858	-	PECL_1631		hypothetical protein	chromosome	NC_016605
930.9	942	1.01	0.02	0.87	1799871	1800026	+	PECL_2029		hypothetical protein	chromosome	NC_016605
648	932.7	1.44	0.53	0.051	1771740	1772402	-	PECL_1817		short chain dehydrogenase family protein	chromosome	NC_016605
1739.1	932.6	0.54	-0.9	0.00088	1449478	1450032	+	PECL_1500		hypothetical protein	chromosome	NC_016605
13531.7	931.7	0.07	-3.86	3.4e-38	353686	354507	+	PECL_341		PTS system, mannose-specific IIC component	chromosome	NC_016605
2206.5	931.3	0.42	-1.24	3.6e-07	1293846	1294499	-	PECL_1335		hypothetical protein	chromosome	NC_016605
89.3771	930.621	10.4123	3.38022	5.63995e-33	30224	30433	+	PECL_2039		hypothetical protein	pPECL-8	NC_017019
1185	926.1	0.78	-0.36	0.24	1032096	1032908	+	PECL_1027		HAD hydrolase, IIB family protein	chromosome	NC_016605
928.8	925.1	1	-0.01	0.9	1584901	1585119	+	PECL_2055		hypothetical protein	chromosome	NC_016605
560.7	923.3	1.65	0.72	0.0035	1093451	1093627	+	PECL_1098		hypothetical protein	chromosome	NC_016605
252.228	923.185	3.66011	1.87189	3.95204e-09	6155	6493	+	PECL_1876	trsB	transfer complex protein TrsB (TraB-like)	pPECL-5	NC_016608
1825.7	921.8	0.5	-0.99	0.00036	889261	890046	+	PECL_889		NIF3 family protein	chromosome	NC_016605
422.6	919.5	2.18	1.12	8.2e-05	1386339	1387067	-	PECL_1434		short chain dehydrogenase family protein	chromosome	NC_016605
1745.2	918.6	0.53	-0.93	0.00053	1777459	1779879	-	PECL_1824		Protein with sigma-70, region 4 domain	chromosome	NC_016605
2021.9	911.6	0.45	-1.15	9.8e-07	567912	569330	-	PECL_561		amino acid permease family protein	chromosome	NC_016605
667.5	909.7	1.36	0.45	0.23	1480220	1482135	-	PECL_2017		firmicute fructose-1,6-bisphosphatase family protein, nonsense mutation	chromosome	NC_016605
316.2	909.5	2.88	1.52	1.7e-07	1072399	1072665	+	PECL_1071		conserved membrane protein	chromosome	NC_016605
1861.6	905	0.49	-1.04	7.6e-06	1593487	1594338	-	PECL_1657		parB-like partition s domain protein	chromosome	NC_016605
424.4	903.5	2.13	1.09	1.2e-05	390433	390690	+	PECL_386		putative membrane protein	chromosome	NC_016605
1359.7	903.2	0.66	-0.59	0.016	979880	980230	-	PECL_979	rbfA	ribosome-binding factor A	chromosome	NC_016605
862.1	901.7	1.05	0.06	0.86	1484078	1484572	-	PECL_1534		isochorismatase family protein	chromosome	NC_016605
2854.4	898	0.31	-1.67	3.5e-12	1223106	1224521	-	PECL_1252		polysaccharide biosynthesis family protein	chromosome	NC_016605
318.8	896.8	2.81	1.49	4.5e-08	17684	18304	+	PECL_17		uracil DNA glycosylase superfamily protein	chromosome	NC_016605
1889.3	894.9	0.47	-1.08	3.9e-06	952162	952632	-	PECL_951		hypothetical protein	chromosome	NC_016605
233.422	894.42	3.83178	1.93801	7.52516e-14	12835	13851	-	PECL_1958		hypothetical protein	pPECL-8	NC_017019
2599	893.5	0.34	-1.54	1.2e-09	1626652	1627164	-	PECL_1683		hypothetical protein	chromosome	NC_016605
73.7402	892.202	12.0993	3.59685	1.06499e-06	14406	15707	+	PECL_1961		DNA-repair protein (SOS response UmuC-like protein)	pPECL-8	NC_017019
454	892.1	1.96	0.97	0.0097	383954	384466	-	PECL_379		putative membrane protein	chromosome	NC_016605
1206.6	888.2	0.74	-0.44	0.17	466829	467281	+	PECL_464		hypothetical protein	chromosome	NC_016605
1524.2	888.1	0.58	-0.78	0.0049	559105	559722	+	PECL_553		hypothetical protein	chromosome	NC_016605
401	887.3	2.21	1.15	0.00013	93194	93370	-	PECL_88		Putative stress-responsive transcriptional regulator	chromosome	NC_016605
318.8	881.4	2.76	1.47	0.11	292728	292886	-	PECL_2022		hypothetical protein	chromosome	NC_016605
478.4	881	1.84	0.88	0.033	1512594	1512764	-	PECL_1568		hypothetical protein	chromosome	NC_016605
1133.6	878.8	0.78	-0.37	0.19	165094	165774	+	PECL_161		ABC-type cation transporter, ATPase component	chromosome	NC_016605
1496.4	875.2	0.58	-0.77	0.0024	1097529	1097732	-	PECL_1102		hypothetical protein	chromosome	NC_016605
798.5	874.2	1.09	0.13	0.53	1172017	1172292	-	PECL_1177		hypothetical protein	chromosome	NC_016605
2504.6	870.9	0.35	-1.52	4.9e-10	1582253	1583554	-	PECL_1646		beta-lactamase family protein	chromosome	NC_016605
433.7	866	2	1	0.00015	1598173	1598946	+	PECL_1661		Putative esterase	chromosome	NC_016605
715.9	865.3	1.21	0.27	0.51	399311	400879	-	PECL_398		H+ antiporter-2 family protein	chromosome	NC_016605
281.724	864.266	3.06778	1.61719	6.96939e-09	16378	16788	+	PECL_1887		hypothetical protein	pPECL-5	NC_016608
668.2	863.5	1.29	0.37	0.3	731700	732284	+	PECL_714	ruvA	holliday junction DNA helicase RuvA	chromosome	NC_016605
983.8	859.6	0.87	-0.19	0.54	1378459	1379481	-	PECL_1427	oppC	oligopeptide/dipeptide ABC transporter, permease protein OppC	chromosome	NC_016605
744.2	854.1	1.15	0.2	0.33	1309107	1310138	-	PECL_1350	ilvE	branched-chain amino acid aminotransferase	chromosome	NC_016605
1158.6	852.7	0.74	-0.44	0.16	210823	211659	+	PECL_212		hypothetical protein	chromosome	NC_016605
945.7	852.7	0.9	-0.15	0.65	771932	772564	+	PECL_759		hypothetical protein	chromosome	NC_016605
440.4	849.6	1.93	0.95	0.0012	572640	573110	+	PECL_566		hypothetical protein	chromosome	NC_016605
1352.6	844.3	0.62	-0.68	0.55	1299293	1299445	+	PECL_1341		hypothetical protein	chromosome	NC_016605
1054.5	842.4	0.8	-0.32	0.48	1792485	1792841	+	PECL_1836		conserved hypothetical family protein	chromosome	NC_016605
430.656	839.988	1.95048	0.963832	0.00151182	23138	23485	+	PECL_1893	arsR	arsenical resistance operon repressor	pPECL-5	NC_016608
1282.2	837.7	0.65	-0.61	0.027	825382	826434	+	PECL_825		hypothetical protein	chromosome	NC_016605
1326.3	833.9	0.63	-0.67	0.012	1081680	1082771	-	PECL_1083	folP	dihydropteroate synthase	chromosome	NC_016605
821.1	832.7	1.01	0.02	0.8	234335	236593	+	PECL_236	pflB	formate acetyltransferase	chromosome	NC_016605
1274.3	832.3	0.65	-0.61	0.013	175919	177085	+	PECL_172		D-alanyl-D-alanine carboxypeptidase family protein	chromosome	NC_016605
839.3	828.7	0.99	-0.02	1	840257	840808	+	PECL_840		RNA methyltransferase, RsmD family	chromosome	NC_016605
194.4	828.6	4.26	2.09	0.0059	1504108	1504905	-	PECL_1561	thiM	hydroxyethylthiazole kinase, thiM	chromosome	NC_016605
611.9	825.6	1.35	0.43	0.09	239730	240959	+	PECL_240	sufD	FeS assembly protein SufD	chromosome	NC_016605
1098	822.2	0.75	-0.42	0.45	1436715	1437407	-	PECL_1485		L,D-transpeptidase catalytic domain protein	chromosome	NC_016605
664.9	821.8	1.24	0.31	0.31	770631	771155	+	PECL_756		hypothetical protein	chromosome	NC_016605
2524.1	815.2	0.32	-1.63	3e-12	300730	301992	+	PECL_298		lysM domain protein	chromosome	NC_016605
993.6	813.2	0.82	-0.29	0.28	1634930	1635508	+	PECL_1691		Transcriptional regulator, TetR family	chromosome	NC_016605
473.8	810	1.71	0.77	0.0063	1435738	1436379	+	PECL_1483		hypothetical protein	chromosome	NC_016605
840.1	807	0.96	-0.06	0.85	188573	188752	-	PECL_186		hypothetical protein	chromosome	NC_016605
1140.1	804.5	0.71	-0.5	0.058	900727	901461	+	PECL_901	rluB	ribosomal large subunit pseudouridine synthase B	chromosome	NC_016605
884.6	804.3	0.91	-0.14	0.73	1379484	1380413	-	PECL_1428	oppB	oligopeptide/dipeptide ABC transporter, permease protein OppB	chromosome	NC_016605
614.3	801.1	1.3	0.38	0.11	1687366	1688316	-	PECL_1748		D-isomer specific 2-hydroxyacid dehydrogenase, NAD binding domain protein	chromosome	NC_016605
160.4	800.4	4.99	2.32	2.1e-15	1503296	1504108	-	PECL_1560	thiD	phosphomethylpyrimidine kinase, thiD	chromosome	NC_016605
780.5	798.8	1.02	0.03	1	1172400	1172591	-	PECL_1178		putative membrane protein	chromosome	NC_016605
318.1	797.9	2.51	1.33	0.012	103798	104031	-	PECL_100		cytochrome b5-like Heme/Steroid binding domain protein	chromosome	NC_016605
514.3	797.2	1.55	0.63	0.018	244601	245386	+	PECL_246		alpha/beta hydrolase fold family protein	chromosome	NC_016605
182.5	796	4.36	2.12	4.3e-07	139861	140607	+	PECL_142		helix-turn-helix domain, rpiR family protein	chromosome	NC_016605
828.1	795	0.96	-0.06	0.82	1222035	1222568	+	PECL_1249		vanZ like family protein	chromosome	NC_016605
1794.9	792.2	0.44	-1.18	2.6e-06	1225669	1226829	-	PECL_1254		CDP-glycerol:poly(Glycerophosphate) glycerophosphotransferase	chromosome	NC_016605
783.1	791.6	1.01	0.02	0.92	1770405	1770734	-	PECL_1816		ketosteroid isomerase family protein	chromosome	NC_016605
897.8	787.8	0.88	-0.19	0.57	773361	773744	+	PECL_760		RNA binding protein (S1 domain)	chromosome	NC_016605
768.3	786.2	1.02	0.03	0.82	388616	389839	-	PECL_384		major facilitator superfamily protein	chromosome	NC_016605
1220.8	785.7	0.64	-0.64	0.029	469703	470116	+	PECL_467		RNase3 domain protein	chromosome	NC_016605
704.7	785.1	1.11	0.16	0.88	502361	502960	+	PECL_498	recR	recombination protein RecR	chromosome	NC_016605
967.2	780.2	0.81	-0.31	0.19	446147	446656	-	PECL_443		acetyltransferase family protein	chromosome	NC_016605
454.5	779	1.71	0.78	0.0072	1313726	1314160	-	PECL_1356		hypothetical protein	chromosome	NC_016605
6471.8	778.4	0.12	-3.06	7.3e-40	1321124	1322767	+	PECL_1362		amino acid transporter	chromosome	NC_016605
240.9	777.5	3.23	1.69	1.2e-10	18682	20169	+	PECL_19		ABC transporter family protein	chromosome	NC_016605
644.3	777.5	1.21	0.27	0.39	240943	242178	+	PECL_241	sufS	cysteine desulfurase SufS	chromosome	NC_016605
812.7	776.2	0.96	-0.07	0.71	919957	920568	+	PECL_921		hypothetical protein	chromosome	NC_016605
1471.8	775.4	0.53	-0.92	0.0016	1458713	1459348	-	PECL_1510		HAD hydrolase, IA, variant 1 family protein	chromosome	NC_016605
211.161	773.891	3.66493	1.87379	3.54324e-11	27890	29962	-	PECL_2038		putative nickase	pPECL-8	NC_017019
121.1	771.5	6.37	2.67	0.0061	1502649	1503299	-	PECL_1559	thiE	thiamine-phosphate pyrophosphorylase, thiE	chromosome	NC_016605
458.5	770.8	1.68	0.75	0.017	1569874	1570446	-	PECL_1632		hypothetical protein	chromosome	NC_016605
1175.6	770.3	0.66	-0.61	0.017	1297479	1298366	-	PECL_1339		pseudouridine synthase, RluA family	chromosome	NC_016605
595.471	769.736	1.29265	0.370332	0.11764	15545	16132	+	PECL_1991		phage integrase family protein	pPECL-3	NC_016636
642.9	769.4	1.2	0.26	0.43	245383	246333	-	PECL_245		putative sugar-binding domain protein	chromosome	NC_016605
1803.1	768.1	0.43	-1.23	1.7e-05	1603326	1605032	-	PECL_1665		GIY-YIG catalytic domain protein	chromosome	NC_016605
679.9	766.1	1.13	0.17	0.58	1196596	1197375	-	PECL_1223		alpha/beta hydrolase fold family protein	chromosome	NC_016605
1246.6	764	0.61	-0.71	0.024	1580996	1581328	-	PECL_1644		branched-chain amino acid transporter, AzlD family	chromosome	NC_016605
628	763.6	1.22	0.28	0.23	1326552	1327613	-	PECL_1366		flavin oxidoreductase / NADH oxidase family protein	chromosome	NC_016605
613	763.3	1.25	0.32	0.33	289908	290726	+	PECL_288		phosphoesterase family protein	chromosome	NC_016605
1179.6	761.6	0.65	-0.63	0.11	799398	799823	+	PECL_800	mraZ	protein MraZ	chromosome	NC_016605
851	761	0.89	-0.16	0.63	371530	371901	+	PECL_365	accB	acetyl-CoA carboxylase, biotin carboxyl carrier protein, accB	chromosome	NC_016605
1211.7	760.8	0.63	-0.67	0.011	1408512	1409267	-	PECL_1457		biotin--[acetyl-CoA-carboxylase] ligase	chromosome	NC_016605
1581.6	759.9	0.48	-1.06	0.00037	125329	126321	-	PECL_127		ABC transport system, substrate binding protein	chromosome	NC_016605
558.1	757.4	1.36	0.44	0.067	954756	955568	+	PECL_955		hypothetical protein	chromosome	NC_016605
828	757	0.91	-0.13	0.54	683341	683598	+	PECL_670		hypothetical protein	chromosome	NC_016605
768.5	755.6	0.98	-0.02	0.92	445341	446150	+	PECL_444		RNase H family protein	chromosome	NC_016605
662	754.2	1.14	0.19	0.6	840815	841288	+	PECL_841	coaD	pantetheine-phosphate adenylyltransferase	chromosome	NC_016605
561.5	753.6	1.34	0.42	0.19	33586	34266	-	PECL_31		metallo-beta-lactamase superfamily protein	chromosome	NC_016605
1353.7	750.6	0.55	-0.85	0.0029	1446147	1446872	-	PECL_1495		Transcriptional regulator, GntR family	chromosome	NC_016605
1294.3	747	0.58	-0.79	0.0021	1602287	1603294	-	PECL_1664		Transcriptional regulator, LacI family	chromosome	NC_016605
1937.4	744.9	0.38	-1.38	1.8e-07	124424	125332	-	PECL_126		ABC transport system, permease protein	chromosome	NC_016605
1718.8	744.4	0.43	-1.21	0.058	321976	322719	+	PECL_316	agrA	accessory gene regulator protein A	chromosome	NC_016605
2343.1	743.9	0.32	-1.66	1.7e-09	403028	403765	+	PECL_401		Glutamine ABC transporter, ATP-binding protein	chromosome	NC_016605
313.7	740.2	2.36	1.24	0.00017	181603	182259	+	PECL_179		nitroreductase family protein	chromosome	NC_016605
569.9	739.1	1.3	0.38	0.14	1404079	1404471	-	PECL_1455		NUDIX domain protein	chromosome	NC_016605
667.4	738.6	1.11	0.15	0.92	1403080	1403652	-	PECL_1453		guanylate kinase family protein	chromosome	NC_016605
937.8	738.2	0.79	-0.35	0.19	688140	689216	+	PECL_676		endonuclease/Exonuclease/phosphatase family protein	chromosome	NC_016605
2625.5	735.3	0.28	-1.84	1.8e-13	604845	606956	-	PECL_603		putative membrane protein	chromosome	NC_016605
817.1	734.8	0.9	-0.15	0.54	1064079	1064537	-	PECL_1058		arginine repressor, DNA binding domain protein	chromosome	NC_016605
709.7	732.6	1.03	0.05	0.74	756870	757565	+	PECL_738		hypothetical protein	chromosome	NC_016605
2123.8	728.1	0.34	-1.54	1.5e-10	963629	964075	-	PECL_963	dtd	D-tyrosyl-tRNA(Tyr) deacylase	chromosome	NC_016605
868.974	727.791	0.83753	-0.255787	0.708481	1914	2186	+	PECL_2012		helix-turn-helix family protein	pPECL-2	NC_016606
1141.8	727.7	0.64	-0.65	0.035	1033045	1033233	-	PECL_1028	ywhB	putative tautomerase ywhB	chromosome	NC_016605
333.6	727.7	2.18	1.13	0.02	1499262	1499930	-	PECL_1555		thiaminase	chromosome	NC_016605
441.6	726.9	1.65	0.72	0.013	1442406	1443287	+	PECL_1493		RNA pseudouridylate synthase family protein	chromosome	NC_016605
642.6	726.3	1.13	0.18	0.5	1536739	1538049	+	PECL_1597		histidine kinase-, DNA gyrase B-, and HSP90-like ATPase family protein	chromosome	NC_016605
766.6	724.8	0.95	-0.08	0.87	1437419	1437865	-	PECL_1486		hypothetical protein	chromosome	NC_016605
701	724.7	1.03	0.05	0.79	1681605	1682540	+	PECL_1739		NAD dependent epimerase/dehydratase family protein	chromosome	NC_016605
665.8	723.7	1.09	0.12	0.75	1306103	1307161	+	PECL_1347	pepQ1	proline dipeptidase	chromosome	NC_016605
1072.8	723.6	0.67	-0.57	0.034	955667	956533	-	PECL_956	nfo	putative endonuclease 4	chromosome	NC_016605
567.4	723.6	1.28	0.35	0.18	1610751	1612739	-	PECL_1671		PTS system, beta-glucoside-specific IIABC component	chromosome	NC_016605
1234	720.7	0.58	-0.78	0.0011	1594362	1595090	-	PECL_1658	gidB	16S rRNA (guanine(527)-N(7))-methyltransferase GidB	chromosome	NC_016605
658.1	719.5	1.09	0.13	0.79	1822324	1823283	-	PECL_1861		Transporter, EamA family	chromosome	NC_016605
1127.3	718.2	0.64	-0.65	0.02	787508	788323	+	PECL_789		pseudouridine synthase, RluA family protein	chromosome	NC_016605
768.9	715.1	0.93	-0.1	0.76	810740	811012	+	PECL_810		hypothetical protein	chromosome	NC_016605
992.3	714.2	0.72	-0.47	0.55	796144	796653	+	PECL_797		Putative tRNA (cytidine(34)-2'-O)-methyltransferase	chromosome	NC_016605
1219.3	713.6	0.59	-0.77	0.0099	355524	355916	+	PECL_343		hypothetical protein	chromosome	NC_016605
1370	708.9	0.52	-0.95	0.00014	760660	761781	+	PECL_743		RDD family protein	chromosome	NC_016605
1575	707.9	0.45	-1.15	5.5e-07	164249	165097	+	PECL_160		ABC-type cation transporter, periplasmic component	chromosome	NC_016605
815.5	704.8	0.86	-0.21	0.36	899396	900151	+	PECL_899	scpA	segregation and condensation protein A	chromosome	NC_016605
438.9	703.9	1.6	0.68	0.23	148513	149565	-	PECL_145	asd	aspartate-semialdehyde dehydrogenase	chromosome	NC_016605
1134	702.4	0.62	-0.69	0.0081	87935	88876	+	PECL_84		Ppx/GppA phosphatase family protein	chromosome	NC_016605
1208	696	0.58	-0.8	0.0035	794492	794842	+	PECL_795		PTS system glucitol/sorbitol-specific IIA component family protein	chromosome	NC_016605
295.6	695.7	2.35	1.23	3.6e-05	1500011	1500682	-	PECL_1556		ABC-type transport system, permease component, putatively cobalt or thiamine	chromosome	NC_016605
295.4	693.2	2.35	1.23	2.2e-05	349889	350269	+	PECL_336		Transcriptional regulator	chromosome	NC_016605
1202.3	693.1	0.58	-0.79	0.029	1434593	1435435	+	PECL_1482		putative SAM-dependent methyltransferase	chromosome	NC_016605
859.4	688.6	0.8	-0.32	0.27	51543	52262	-	PECL_52		short chain dehydrogenase family protein	chromosome	NC_016605
1937.8	685	0.35	-1.5	7.8e-10	1656479	1657426	-	PECL_1711		Transcriptional regulator, LacI family	chromosome	NC_016605
168.2	683.3	4.06	2.02	0.0052	1502086	1502637	-	PECL_1558		ABC-type transport system, membrane component, putatively cobalt or thiamine	chromosome	NC_016605
76.2476	681.378	8.93638	3.15969	1.38122e-26	30455	30733	+	PECL_2040		hypothetical protein	pPECL-8	NC_017019
588	680.6	1.16	0.21	0.35	644693	645286	+	PECL_630	nrdG	anaerobic ribonucleoside-triphosphate reductase activating protein	chromosome	NC_016605
606.3	676.6	1.12	0.16	0.43	186454	187881	-	PECL_184		H+ antiporter-2 family protein	chromosome	NC_016605
608.2	675.3	1.11	0.15	0.68	467364	468140	-	PECL_465		Alpha/beta hydrolase family protein	chromosome	NC_016605
1054.7	674.3	0.64	-0.65	0.038	1448478	1449008	-	PECL_1498		hypothetical protein	chromosome	NC_016605
909.4	674.2	0.74	-0.43	0.17	410246	411550	+	PECL_410		hypothetical protein	chromosome	NC_016605
1248.4	671.6	0.54	-0.89	0.0017	443911	445218	+	PECL_442		permease family protein	chromosome	NC_016605
244.469	670.495	2.74266	1.45558	4.87631e-07	10177	10446	+	PECL_1984		truncated Type I R/M system specificity subunit hsdS	pPECL-3	NC_016636
761.7	668.8	0.88	-0.19	0.55	414819	416123	+	PECL_416		DNA-repair protein (SOS response UmuC-like protein)	chromosome	NC_016605
407.6	667.9	1.64	0.71	0.073	1290164	1290913	-	PECL_1330		hypothetical protein	chromosome	NC_016605
904.6	666.4	0.74	-0.44	0.18	689305	689670	+	PECL_677		Transcriptional regulator, GntR family	chromosome	NC_016605
979.7	665.5	0.68	-0.56	0.017	1813886	1814860	+	PECL_1853		GDSL-like Lipase/Acylhydrolase family protein	chromosome	NC_016605
674.9	665	0.99	-0.02	0.95	525935	526633	+	PECL_522	phoP	alkaline phosphatase synthesis transcriptional regulatory protein phoP	chromosome	NC_016605
344.133	662.507	1.92515	0.944972	0.00031336	6775	7362	+	PECL_1980		phage integrase family protein	pPECL-3	NC_016636
876	658.8	0.75	-0.41	0.15	1220675	1221994	+	PECL_1248	steT	serine/threonine exchanger SteT	chromosome	NC_016605
335.7	656.8	1.96	0.97	0.00032	86830	87759	-	PECL_83		NAD dependent epimerase/dehydratase family protein	chromosome	NC_016605
1654	655.2	0.4	-1.34	6.2e-09	334712	335686	+	PECL_324		Geranylgeranyl pyrophosphate synthase	chromosome	NC_016605
818.9	654.2	0.8	-0.32	0.18	983346	983645	-	PECL_982		hypothetical protein	chromosome	NC_016605
1183	653.5	0.55	-0.86	0.0024	1391349	1392095	+	PECL_1439		Transcriptional regulator, GntR family	chromosome	NC_016605
813.1	651.4	0.8	-0.32	0.23	845812	846828	+	PECL_846	holA	DNA polymerase III, delta subunit	chromosome	NC_016605
603.8	651.1	1.08	0.11	0.94	373204	374004	+	PECL_367	accD	acetyl-coA carboxylase, carboxyl transferase beta subunit, accD	chromosome	NC_016605
1844.4	650.4	0.35	-1.5	8.7e-10	800793	801179	+	PECL_802	ftsL	cell division protein FtsL	chromosome	NC_016605
489	649.6	1.33	0.41	0.16	896802	897260	+	PECL_895		hypothetical protein	chromosome	NC_016605
749.9	648	0.86	-0.21	0.62	1496801	1497631	-	PECL_1551		HAD hydrolase, IIB family protein	chromosome	NC_016605
1026.7	647.2	0.63	-0.67	0.01	922253	923104	+	PECL_924	dprA	DNA protecting protein DprA	chromosome	NC_016605
775.4	646.8	0.83	-0.26	0.41	1097765	1098454	-	PECL_1103		rhomboid family protein	chromosome	NC_016605
942.1	643.3	0.68	-0.55	0.072	1202241	1202612	-	PECL_1228		hypothetical protein	chromosome	NC_016605
739.5	640.6	0.87	-0.21	0.68	1098441	1099022	-	PECL_1104		5-formyltetrahydrofolate cyclo-ligase	chromosome	NC_016605
1321.4	638.2	0.48	-1.05	6.2e-05	48226	49089	+	PECL_48		alpha/beta hydrolase superfamily protein	chromosome	NC_016605
320.8	638.1	1.99	0.99	0.0034	655907	656938	+	PECL_641		hypothetical protein	chromosome	NC_016605
1065.1	635.4	0.6	-0.75	0.007	374813	375490	+	PECL_369		phosphoglycerate mutase 1 family protein	chromosome	NC_016605
59.6	633.2	10.63	3.41	9.4e-29	1677963	1678670	-	PECL_1734	glpF	glycerol uptake facilitator protein glpF	chromosome	NC_016605
383.7	632.2	1.65	0.72	0.019	882585	883187	+	PECL_882		hypothetical protein	chromosome	NC_016605
323	630	1.95	0.96	0.002	160244	161287	+	PECL_157		putative outer membrane protein	chromosome	NC_016605
948.2	629.9	0.66	-0.59	0.1	337913	339640	-	PECL_326	cydD	thiol reductant ABC exporter, CydD subunit	chromosome	NC_016605
218.4	627.7	2.87	1.52	6.7e-08	1757645	1759087	-	PECL_1804	bgl	putative phospho-beta-glucosidase	chromosome	NC_016605
488.6	625	1.28	0.36	0.2	843063	843557	+	PECL_844		comE operon protein 2	chromosome	NC_016605
721.8	624.3	0.86	-0.21	0.75	1423128	1423889	-	PECL_1472		yibE/F-like family protein	chromosome	NC_016605
2375.3	622.7	0.26	-1.93	9.3e-17	135116	136267	+	PECL_136		hypothetical protein	chromosome	NC_016605
546.6	622.3	1.14	0.19	0.48	1467873	1469048	-	PECL_1518		major Facilitator Superfamily protein	chromosome	NC_016605
1179.7	621	0.53	-0.93	0.00067	1415949	1416545	+	PECL_1464	lepB	signal peptidase I	chromosome	NC_016605
637.2	620.5	0.97	-0.04	0.75	564381	565916	-	PECL_558		carbohydrate kinase, FGGY family	chromosome	NC_016605
613.8	619.7	1.01	0.01	0.99	227621	227977	+	PECL_228	acpS	holo-[acyl-carrier-protein] synthase	chromosome	NC_016605
1327.1	619.4	0.47	-1.1	6.6e-06	909803	910120	+	PECL_910		hypothetical protein	chromosome	NC_016605
322.9	618.8	1.92	0.94	0.0012	780808	780927	-	PECL_779		putative membrane protein	chromosome	NC_016605
1474.6	618	0.42	-1.25	4.3e-07	98343	98912	+	PECL_93	rnmV	ribonuclease M5	chromosome	NC_016605
199.148	613.702	3.08164	1.6237	1.04519e-06	9524	10942	+	PECL_1880	trsF	conjugation protein TrsF	pPECL-5	NC_016608
1165.9	611.6	0.52	-0.93	0.00074	1449143	1449478	+	PECL_1499		hypothetical protein	chromosome	NC_016605
819.7	609.7	0.74	-0.43	0.16	100937	101788	+	PECL_96	ispE	4-(cytidine 5'-diphospho)-2-C-methyl-D-erythritol kinase	chromosome	NC_016605
485.5	607.9	1.25	0.32	0.25	412027	412545	-	PECL_412		putative membrane protein	chromosome	NC_016605
569.736	607.86	1.06692	0.0934458	0.802131	31332	32420	+	PECL_1901		Transcriptional regulator, AraC family	pPECL-5	NC_016608
136.1	606.7	4.46	2.16	2.1e-12	1739287	1739649	+	PECL_1787		Glyoxalase/bleomycin resistance protein/dioxygenase superfamily protein	chromosome	NC_016605
153.5	601.8	3.92	1.97	7.1e-05	855654	855797	-	PECL_856		hypothetical protein	chromosome	NC_016605
1262.5	598.2	0.47	-1.08	1.1e-05	1229910	1230695	-	PECL_1258	ywqE	Tyrosine-protein phosphatase ywqE	chromosome	NC_016605
525.1	597.9	1.14	0.19	0.58	582577	582906	+	PECL_577		Transcriptional regulator, ArsR family	chromosome	NC_016605
78.686	597.802	7.59732	2.92549	4.53712e-13	25658	27793	-	PECL_2037		DNA topoisomerase	pPECL-8	NC_017019
201	594.3	2.96	1.56	3.9e-06	857453	858196	+	PECL_858		Amino acid ABC transporter, ATP-binding protein	chromosome	NC_016605
171	593	3.47	1.79	0.00045	1689510	1690460	-	PECL_1751		pfkB carbohydrate kinase family protein	chromosome	NC_016605
671.4	586.3	0.87	-0.2	0.86	475209	476390	+	PECL_476		hypothetical protein	chromosome	NC_016605
1037.9	586.2	0.56	-0.82	0.0046	849479	850363	+	PECL_850		hypothetical protein	chromosome	NC_016605
2022.8	585.6	0.29	-1.79	1.4e-07	123652	124419	-	PECL_125		ABC transport system, ATP-binding protein	chromosome	NC_016605
406.6	584.7	1.44	0.52	0.072	1013857	1014240	-	PECL_1011		pore-forming protein	chromosome	NC_016605
1983.6	584.6	0.29	-1.76	8.4e-13	1035396	1036130	-	PECL_1031	trmD	tRNA (guanine-N1)-methyltransferase	chromosome	NC_016605
998.5	581.4	0.58	-0.78	0.0011	983057	983356	-	PECL_981		ribosomal L7Ae/L30e/S12e/Gadd45 family protein	chromosome	NC_016605
826.7	579.8	0.7	-0.51	0.088	1180872	1181429	+	PECL_1187		putative rRNA methylase	chromosome	NC_016605
744.2	578.6	0.78	-0.36	0.3	710006	711280	+	PECL_695	folC	bifunctional Dihydrofolate synthase/tetrahydrofolylpolyglutamate synthase protein FolC	chromosome	NC_016605
698.9	577.1	0.83	-0.28	0.38	371903	373207	+	PECL_366	accC	acetyl-CoA carboxylase, biotin carboxylase subunit, accC	chromosome	NC_016605
791.6	575.5	0.73	-0.46	0.08	20257	20850	+	PECL_20		EAL domain (signal transduction regulation) protein	chromosome	NC_016605
849.6	571.8	0.67	-0.57	0.034	1083357	1084649	-	PECL_1085	folC	bifunctional Dihydrofolate synthase/tetrahydrofolylpolyglutamate synthase protein FolC	chromosome	NC_016605
303.4	571.3	1.88	0.91	0.0016	1645356	1646657	-	PECL_1702		multiple sugar ABC transporter, substrate-binding protein	chromosome	NC_016605
4533.9	570.3	0.13	-2.99	1.8e-15	1154568	1155017	-	PECL_1160	argR	arginine repressor, argR	chromosome	NC_016605
1042.7	570.2	0.55	-0.87	0.00062	1693252	1694241	-	PECL_1755		Transcriptional regulator, LacI family	chromosome	NC_016605
434.9	570	1.31	0.39	0.1	970299	970457	+	PECL_969		hypothetical protein	chromosome	NC_016605
1311	569.3	0.43	-1.2	9e-06	1590092	1590844	+	PECL_1654		CAAX amino terminal protease self- immunity family protein	chromosome	NC_016605
253.8	567.5	2.24	1.16	0.049	154344	155636	-	PECL_151	lysA	diaminopimelate decarboxylase	chromosome	NC_016605
721.8	566.5	0.78	-0.35	0.29	1673372	1673680	-	PECL_1729		putative membrane protein	chromosome	NC_016605
568.7	564.1	0.99	-0.01	0.73	511897	512553	-	PECL_510		CAAX amino terminal protease self- immunity family protein	chromosome	NC_016605
937.5	563.1	0.6	-0.74	0.0041	1145421	1145771	+	PECL_1153		hypothetical protein	chromosome	NC_016605
2018.2	562.8	0.28	-1.84	3.3e-07	855298	855588	+	PECL_855		mazG nucleotide pyrophosphohydrolase domain protein	chromosome	NC_016605
435.5	562.3	1.29	0.37	0.2	1708305	1708772	-	PECL_1759		Transcriptional regulator, MarR family	chromosome	NC_016605
780	561.3	0.72	-0.47	0.051	1686300	1687358	+	PECL_1747		hypothetical protein	chromosome	NC_016605
614.9	559	0.91	-0.14	0.69	305503	306042	-	PECL_301		acetyltransferase family protein	chromosome	NC_016605
634	558.1	0.88	-0.18	0.49	1510808	1511482	-	PECL_1566		CAAX amino terminal protease self- immunity family protein	chromosome	NC_016605
532	557.3	1.05	0.07	0.82	1595370	1596830	-	PECL_1659		galactose-1-phosphate uridyl transferase, N-terminal domain protein	chromosome	NC_016605
474.3	556.7	1.17	0.23	0.45	1091716	1092630	-	PECL_1096	miaA	tRNA dimethylallyltransferase	chromosome	NC_016605
5681.9	553.9	0.1	-3.36	2.6e-47	755872	756603	-	PECL_737	gla	glycerol facilitator-aquaporin gla	chromosome	NC_016605
209.5	553.6	2.64	1.4	0.0057	1112320	1112577	+	PECL_1116		acylphosphatase family protein	chromosome	NC_016605
1325	553.4	0.42	-1.26	1e-06	202031	202639	+	PECL_201		hypothetical protein	chromosome	NC_016605
415.8	552.9	1.33	0.41	0.15	584726	585571	-	PECL_579		polysaccharide deacetylase family protein	chromosome	NC_016605
1824.9	552.7	0.3	-1.72	7.5e-11	1228175	1229101	-	PECL_1256		glycosyl transferase 2 family protein	chromosome	NC_016605
896.3	552.5	0.62	-0.7	0.017	720025	720747	+	PECL_706		short chain dehydrogenase family protein	chromosome	NC_016605
270.6	552	2.04	1.03	0.00018	1395377	1395772	-	PECL_1443	rbsD	D-ribose pyranase	chromosome	NC_016605
1070.3	551.9	0.52	-0.96	0.016	940030	940422	-	PECL_938		hypothetical protein	chromosome	NC_016605
384.4	550.1	1.43	0.52	0.67	149552	150751	-	PECL_146		aminotransferase class-V family protein	chromosome	NC_016605
724.5	545.9	0.75	-0.41	0.088	1673843	1674601	+	PECL_1730		ABC transporter, ATPase component	chromosome	NC_016605
226.5	544.9	2.41	1.27	6.2e-06	237842	238504	+	PECL_238		VIT family protein	chromosome	NC_016605
461.9	542.8	1.18	0.23	0.37	449609	449842	-	PECL_449		hypothetical protein	chromosome	NC_016605
818.5	542.2	0.66	-0.59	0.037	1424990	1425421	-	PECL_1474		acetyltransferase family protein	chromosome	NC_016605
741.6	541.3	0.73	-0.45	0.14	1599974	1602169	-	PECL_1663		glycosyl hydrolases 31 family protein	chromosome	NC_016605
324.7	540.3	1.66	0.73	0.033	1688319	1688867	-	PECL_1749		hypothetical protein	chromosome	NC_016605
503.2	540.2	1.07	0.1	0.71	657417	657890	-	PECL_643		transcription elongation factor, GreA/GreB, C-term family protein	chromosome	NC_016605
544.6	537.8	0.99	-0.02	0.73	1719826	1720680	+	PECL_1767		short chain dehydrogenase family protein	chromosome	NC_016605
1355.4	537.3	0.4	-1.33	2.3e-07	951795	952178	-	PECL_950	dgkA	undecaprenol kinase	chromosome	NC_016605
1476.3	535.7	0.36	-1.46	2.4e-08	1226852	1228102	-	PECL_1255		putative membrane protein	chromosome	NC_016605
1410.7	535.1	0.38	-1.4	3.3e-08	127904	129381	+	PECL_2023		putative membrane protein, frameshift	chromosome	NC_016605
233.8	534.6	2.29	1.19	0.0002	152444	153595	-	PECL_149		amidohydrolase family protein	chromosome	NC_016605
444.4	533.6	1.2	0.26	0.38	1325739	1326539	-	PECL_1365		protein tyrosine/serine phosphatase	chromosome	NC_016605
203.9	531.5	2.61	1.38	2.6e-06	1749574	1749885	-	PECL_1796		helix-turn-helix family protein	chromosome	NC_016605
52.0525	530.982	10.2009	3.35062	3.37648e-17	24195	25319	-	PECL_1970		hypothetical protein	pPECL-8	NC_017019
419	530.9	1.27	0.34	0.33	1771000	1771743	+	PECL_1818		hypothetical protein	chromosome	NC_016605
87.6489	530.29	6.05016	2.59697	1.40502e-18	3512	3796	+	PECL_2035		hypothetical protein	pPECL-8	NC_017019
406.4	530	1.3	0.38	0.35	715995	717422	+	PECL_702	cls	cardiolipin synthase	chromosome	NC_016605
173.7	526.6	3.03	1.6	3e-07	662858	663823	+	PECL_649		beta-lactamase family protein	chromosome	NC_016605
457	521.4	1.14	0.19	0.51	1672715	1673071	-	PECL_1727	chpB	mRNA interferase ChpB	chromosome	NC_016605
995.4	520.1	0.52	-0.94	0.0031	590634	591785	-	PECL_585		phage integrase family protein	chromosome	NC_016605
3862.9	519.8	0.13	-2.89	1.2e-32	1811889	1813205	+	PECL_1851	pbuX	xanthine permease family protein	chromosome	NC_016605
422.6	517.8	1.23	0.29	0.35	1536054	1536749	+	PECL_1596		Two-component response regulator	chromosome	NC_016605
351.714	517.727	1.47201	0.55779	0.0740504	16145	16504	+	PECL_1992		hypothetical protein	pPECL-3	NC_016636
1127.9	517.4	0.46	-1.12	5.8e-05	910729	911607	-	PECL_912		hypothetical protein	chromosome	NC_016605
402.6	516.2	1.28	0.36	0.25	1745756	1746397	-	PECL_1791		hhH-GPD superbase excision DNA repair family protein	chromosome	NC_016605
1066.9	515.4	0.48	-1.05	3.4e-05	336172	337923	-	PECL_325	cydC	thiol reductant ABC exporter, CydC subunit	chromosome	NC_016605
117.018	511.624	4.3722	2.12836	1.94808e-11	6514	6876	+	PECL_1877	trsC	conjugation protein TrsC	pPECL-5	NC_016608
591.1	511.5	0.87	-0.21	0.65	375672	376028	+	PECL_370		hypothetical protein	chromosome	NC_016605
772.9	509.8	0.66	-0.6	0.038	386551	387501	+	PECL_382		Ribonuclease BN-like family protein	chromosome	NC_016605
473.1	509.8	1.08	0.11	0.93	421169	421810	+	PECL_424		Transcriptional regulator, TetR family	chromosome	NC_016605
317.084	508.169	1.60263	0.680443	0.0190045	25815	26432	-	PECL_1896		site-specific recombinase, resolvase family	pPECL-5	NC_016608
394.1	503	1.28	0.35	0.26	238919	239740	+	PECL_239	sufC	feS assembly ATPase SufC	chromosome	NC_016605
818.4	498.2	0.61	-0.72	0.012	1180248	1180868	+	PECL_1186		PAP2 superfamily protein	chromosome	NC_016605
649.057	496.008	0.764198	-0.387982	0.795175	1633	1788	+	PECL_2014		copy-number control protein, copG family	pPECL-1	NC_016635
827.7	494	0.6	-0.74	0.021	1420965	1421702	-	PECL_1470		hypothetical protein	chromosome	NC_016605
243.6	490.4	2.01	1.01	0.0004	1556662	1557495	-	PECL_1620		alpha/beta hydrolase family protein	chromosome	NC_016605
288.8	489.4	1.69	0.76	0.0045	1688869	1689489	-	PECL_1750		orotidine 5'-phosphate decarboxylase / HUMPS family protein	chromosome	NC_016605
400.9	487.3	1.22	0.28	0.21	737699	738811	+	PECL_720		impB/mucB/samB family protein	chromosome	NC_016605
302.1	485.9	1.61	0.69	0.023	236623	237444	+	PECL_237	pflA	pyruvate formate-lyase 1-activating enzyme	chromosome	NC_016605
152.8	483.9	3.17	1.66	1.8e-07	1474710	1475582	-	PECL_1524		D-methionine ABC transporter, substrate-binding protein	chromosome	NC_016605
291.6	482.2	1.65	0.73	0.015	199990	200310	+	PECL_198		hypothetical protein	chromosome	NC_016605
797.1	473	0.59	-0.75	0.082	1803213	1803746	+	PECL_1847		acetyltransferase family protein	chromosome	NC_016605
474.6	472.5	1	-0.01	0.87	373976	374761	+	PECL_368	accA	acetyl-coA carboxylase, carboxyl transferase alpha subunit, accA	chromosome	NC_016605
496.8	472.2	0.95	-0.07	0.72	379076	379612	+	PECL_375		putative dUTPase	chromosome	NC_016605
321.9	467.4	1.45	0.54	0.06	660798	662636	+	PECL_647		ABC-type multidrug transport system, ATPase and permease component	chromosome	NC_016605
164.973	465.959	2.82445	1.49797	3.01181e-06	6845	7504	+	PECL_1878	trsD	putative conjugation protein TrsD	pPECL-5	NC_016608
339.1	465.3	1.37	0.46	0.08	563024	564379	-	PECL_557	gntT	high-affinity gluconate transporter	chromosome	NC_016605
494.5	462.7	0.94	-0.1	0.72	1469041	1469889	-	PECL_1519		hypothetical protein	chromosome	NC_016605
1106.3	460.7	0.42	-1.26	7.5e-06	26635	28029	+	PECL_26		FAD linked oxidase, C-terminal domain protein	chromosome	NC_016605
399.2	460.3	1.15	0.21	0.57	1075381	1077567	-	PECL_1074		putative cell-wall-anchored protein (LPXTG motif)	chromosome	NC_016605
425.9	455.2	1.07	0.1	0.75	308269	308700	+	PECL_305		putative membrane protein	chromosome	NC_016605
639.6	453.4	0.71	-0.5	0.073	1434162	1434587	+	PECL_1481		helix-turn-helix family protein	chromosome	NC_016605
342.7	453.2	1.32	0.4	0.18	840003	840254	+	PECL_839		hypothetical protein	chromosome	NC_016605
551.2	452.7	0.82	-0.28	0.36	998993	999274	-	PECL_995		hypothetical protein	chromosome	NC_016605
953.3	451.9	0.47	-1.08	9.8e-05	968525	969817	-	PECL_967		uracil-xanthine permease family protein	chromosome	NC_016605
481	451.4	0.94	-0.09	0.57	56607	57941	-	PECL_57		major facilitator superfamily protein	chromosome	NC_016605
591.3	450.6	0.76	-0.39	0.27	1680917	1681492	-	PECL_1738		Transcriptional regulator, TetR family	chromosome	NC_016605
2387.7	449.6	0.19	-2.41	1.1e-19	132253	134259	+	PECL_134		bacterial cellulose synthase subunit	chromosome	NC_016605
699.8	449.1	0.64	-0.64	0.017	1813305	1813874	+	PECL_1852		DNA-3-methyladenine glycosylase I	chromosome	NC_016605
1130.3	448.6	0.4	-1.33	1.1e-07	1093830	1095902	-	PECL_1099	topB	DNA topoisomerase III family protein	chromosome	NC_016605
1341.6	443.7	0.33	-1.6	2.2e-09	944557	944973	-	PECL_944		hypothetical protein	chromosome	NC_016605
670.7	443.6	0.66	-0.6	0.069	1310473	1310862	-	PECL_1352	msaD	malonate semialdehyde decarboxylase	chromosome	NC_016605
421.5	441.7	1.05	0.07	0.87	1639502	1641754	-	PECL_1696		hydrolase	chromosome	NC_016605
636.7	440.7	0.69	-0.53	0.23	405393	407087	+	PECL_405	malL	oligo-1,6-glucosidase	chromosome	NC_016605
358.6	437.4	1.22	0.29	0.25	1488842	1490023	-	PECL_1541		acetyltransferase	chromosome	NC_016605
325.5	433.9	1.33	0.41	0.16	369189	370415	+	PECL_363		CAAX amino terminal protease family	chromosome	NC_016605
344.2	432.2	1.26	0.33	0.58	630267	633164	-	PECL_624		kxYKxGKxW signal peptide domain protein	chromosome	NC_016605
375.9	426.9	1.14	0.18	0.74	1303726	1304976	-	PECL_1344		major Facilitator Superfamily protein	chromosome	NC_016605
579.7	426.3	0.74	-0.44	0.15	683607	683828	+	PECL_671		hypothetical protein	chromosome	NC_016605
123.7	424.9	3.44	1.78	4.7e-05	1387709	1388392	+	PECL_1436		mgtC family protein, putatively for magnesium transport	chromosome	NC_016605
132.496	422.925	3.19199	1.67446	3.29328e-07	12111	12728	+	PECL_1882		hypothetical protein	pPECL-5	NC_016608
355.3	420.9	1.18	0.24	0.38	1092634	1093368	-	PECL_1097	ugpQ	glycerophosphoryl diester phosphodiesterase	chromosome	NC_016605
331	418.9	1.27	0.34	0.43	1596820	1598004	-	PECL_1660	galK	galactokinase	chromosome	NC_016605
449.8	417.2	0.93	-0.11	0.57	1495927	1496607	+	PECL_1549		putative NADPH-quinone reductase	chromosome	NC_016605
412.6	414.3	1	0.01	0.87	683107	683331	+	PECL_669		hypothetical protein	chromosome	NC_016605
331.4	412.8	1.25	0.32	0.2	86370	86822	-	PECL_82		hypothetical protein	chromosome	NC_016605
202.4	412.5	2.04	1.03	0.063	151564	152451	-	PECL_148	dapA	dihydrodipicolinate synthase	chromosome	NC_016605
36.4554	412.167	11.3061	3.49902	3.585e-24	16526	17263	-	PECL_1964		transcriptional regulator, Xre family	pPECL-8	NC_017019
562	411	0.73	-0.45	0.33	1466790	1467626	-	PECL_1517		hypothetical protein	chromosome	NC_016605
394	409.8	1.04	0.06	1	1461320	1461700	-	PECL_1511		glyoxalase family protein	chromosome	NC_016605
522.5	408.7	0.78	-0.35	0.35	1515271	1515870	+	PECL_1576		hypothetical protein	chromosome	NC_016605
497.4	407.2	0.82	-0.29	0.53	1632357	1633073	-	PECL_1688		sir2 family protein	chromosome	NC_016605
368.9	405.5	1.1	0.14	0.73	1593277	1593474	-	PECL_1656		hypothetical protein	chromosome	NC_016605
205.9	402.9	1.96	0.97	0.0014	499951	500037	+	PECL_2057		bacterial small signal recognition particle RNA	chromosome	NC_016605
1310.8	402.7	0.31	-1.7	2.1e-11	129371	130948	+	PECL_132		hypothetical protein	chromosome	NC_016605
363.8	402.7	1.11	0.15	0.76	1441709	1442383	+	PECL_1492		ABC transporter, ATPase component	chromosome	NC_016605
37.3044	396.872	10.6388	3.41126	1.37975e-23	4153	4419	-	PECL_2036		hypothetical protein	pPECL-8	NC_017019
359.5	394.5	1.1	0.13	0.8	1166719	1167267	-	PECL_1171		Transcriptional regulator, TetR family	chromosome	NC_016605
249.1	393.3	1.58	0.66	0.024	1185353	1185973	-	PECL_1192		L-lysine permease, lysE type	chromosome	NC_016605
980	393.3	0.4	-1.32	9.4e-07	1229151	1229825	-	PECL_1257		bacterial sugar transferase family protein	chromosome	NC_016605
270.2	389.7	1.44	0.53	0.15	1636607	1637776	-	PECL_1693		prolyl oligopeptidase family protein	chromosome	NC_016605
1454.7	388.5	0.27	-1.9	1.1e-13	1627252	1628457	-	PECL_1684		drug resistance transporter, Bcr/CflA subfamily protein	chromosome	NC_016605
562.2	385.9	0.69	-0.54	0.044	193982	194542	+	PECL_192		acetyltransferase family protein	chromosome	NC_016605
879.3	384.5	0.44	-1.19	7.7e-05	888572	889264	+	PECL_888	trmK	tRNA (adenine-N(1)-)-methyltransferase TrmK	chromosome	NC_016605
320.1	383.7	1.2	0.26	0.33	419543	421153	+	PECL_422		ABC transporter, permease protein	chromosome	NC_016605
208.1	382.4	1.84	0.88	0.013	1464755	1465075	-	PECL_1515	sugE	quaternary ammonium compound-resistance protein sugE	chromosome	NC_016605
728	381.3	0.52	-0.93	0.0023	101797	102309	+	PECL_97		Transcriptional regulator, TetR family	chromosome	NC_016605
737.8	379.8	0.51	-0.96	0.0015	1657721	1658179	-	PECL_1712		hypothetical protein	chromosome	NC_016605
1070.5	379.3	0.35	-1.5	1.9e-07	1753895	1754899	+	PECL_1800		hypothetical protein	chromosome	NC_016605
616.8	376	0.61	-0.71	0.021	309068	311347	+	PECL_306	metE	5-methyltetrahydropteroyltriglutamate--homocysteine S-methyltransferase	chromosome	NC_016605
134.283	375.342	2.79516	1.48293	0.00115105	10943	12097	+	PECL_1881		bacteriophage peptidoglycan hydrolase family protein	pPECL-5	NC_016608
677.8	375.1	0.55	-0.85	0.0044	1748145	1748873	+	PECL_1794		short chain dehydrogenase family protein	chromosome	NC_016605
106.365	370.695	3.48511	1.8012	1.78806e-08	13086	13556	+	PECL_2030	trsJ	conjugation protein TrsJ	pPECL-5	NC_016608
804.1	370.6	0.46	-1.12	6.5e-06	1038525	1038866	-	PECL_1035		hypothetical protein	chromosome	NC_016605
36.4	370.6	10.19	3.35	3.6e-22	1679068	1679643	-	PECL_1736	dhaL	PTS-dependent dihydroxyacetone kinase, ADP-binding subunit DhaL	chromosome	NC_016605
451.7	367.7	0.81	-0.3	0.44	1673098	1673346	-	PECL_1728		hypothetical protein	chromosome	NC_016605
361	367	1.02	0.02	0.81	1720695	1721351	+	PECL_1768		Transcriptional regulator, TetR family	chromosome	NC_016605
1680.7	366.6	0.22	-2.2	1.9e-17	1623862	1626216	-	PECL_1682		DEAD/DEAH box helicase family protein	chromosome	NC_016605
821.5	366.3	0.45	-1.17	2.3e-05	1232233	1233357	-	PECL_1261		beta-lactamase family protein	chromosome	NC_016605
365.8	361.6	0.99	-0.02	0.9	749691	750536	-	PECL_731		mechanosensitive ion channel family protein	chromosome	NC_016605
421.7	359.6	0.85	-0.23	0.61	188952	189923	-	PECL_187	guaC	guanosine monophosphate reductase	chromosome	NC_016605
742.8	354.4	0.48	-1.07	0.00013	322831	323553	-	PECL_317		glycosyl transferase, WecB/TagA/CpsF family protein	chromosome	NC_016605
659.4	352.8	0.54	-0.9	0.0012	1506272	1508092	-	PECL_1563		hypothetical protein	chromosome	NC_016605
837.9	352.6	0.42	-1.25	7e-06	1748889	1749308	+	PECL_1795		Transcriptional regulator, MarR family	chromosome	NC_016605
553	352.2	0.64	-0.65	0.038	1605093	1605932	-	PECL_1666		helix-turn-helix domain, rpiR family protein	chromosome	NC_016605
270.1	352.1	1.3	0.38	0.2	970627	970932	+	PECL_970		hypothetical protein	chromosome	NC_016605
220.1	351.9	1.6	0.68	0.07	147643	148410	+	PECL_144		sortase	chromosome	NC_016605
2419.3	351.2	0.15	-2.78	4.8e-11	1320439	1321107	+	PECL_1361		phosphoglycerate mutase	chromosome	NC_016605
356.9	350.4	0.98	-0.03	0.87	1528376	1529488	-	PECL_1590	glxK	glycerate kinase 1	chromosome	NC_016605
619.6	348.5	0.56	-0.83	0.013	1415486	1415860	+	PECL_1463		glyoxalase/Bleomycin resistance /Dioxygenase superfamily protein	chromosome	NC_016605
505.4	348.2	0.69	-0.54	0.12	29995	30663	-	PECL_29		hypothetical protein	chromosome	NC_016605
318	345.8	1.09	0.12	0.93	416116	416502	+	PECL_417		hypothetical protein	chromosome	NC_016605
759.5	344.6	0.45	-1.14	1.5e-05	1815596	1816975	-	PECL_1855	nhaC	na+/H+ antiporter NhaC	chromosome	NC_016605
664	344.4	0.52	-0.95	0.00077	449905	450735	-	PECL_450		hypothetical protein	chromosome	NC_016605
760.7	342.5	0.45	-1.15	3.4e-05	488651	490069	-	PECL_486		H+ antiporter-2 family protein	chromosome	NC_016605
145.7	342.3	2.35	1.23	0.061	153610	154317	-	PECL_150	dapD	2,3,4,5-tetrahydropyridine-2,6-dicarboxylate N-acetyltransferase	chromosome	NC_016605
164.4	340.9	2.07	1.05	0.0015	654885	655850	+	PECL_640		transposase	chromosome	NC_016605
314.3	340.7	1.08	0.12	0.87	899044	899406	+	PECL_898		hypothetical protein	chromosome	NC_016605
1075.5	340.5	0.32	-1.66	1.6e-09	1036131	1036640	-	PECL_1032	rimM	16S rRNA processing protein RimM	chromosome	NC_016605
289.5	340.3	1.18	0.23	0.43	157477	158466	+	PECL_154	dapF	diaminopimelate epimerase	chromosome	NC_016605
978.7	340.3	0.35	-1.52	2e-08	1230695	1231432	-	PECL_1259	ywqD	tyrosine-protein kinase YwqD	chromosome	NC_016605
1327.9	340	0.26	-1.97	5.3e-14	715086	715907	+	PECL_701		polar amino acid ABC uptake transporter substrate binding protein	chromosome	NC_016605
783.4	339	0.43	-1.21	2.3e-06	1549332	1550219	+	PECL_1613		Transcriptional regulator, LysR family	chromosome	NC_016605
614.5	335.9	0.55	-0.87	0.0024	1082773	1083375	-	PECL_1084	rdgB	Non-canonical purine NTP pyrophosphatase, RdgB/HAM1 family	chromosome	NC_016605
455.3	334.4	0.73	-0.45	0.14	1456743	1457726	+	PECL_1507	mleR	malolactic regulator, LysR family	chromosome	NC_016605
209.9	332.9	1.59	0.67	0.073	1136374	1136844	-	PECL_1143	gpx2	glutathione peroxidase 2	chromosome	NC_016605
294.9	332.1	1.13	0.17	0.79	1598968	1599894	+	PECL_1662		alpha/beta fold family hydrolase	chromosome	NC_016605
312.3	329	1.05	0.08	0.87	261784	264195	+	PECL_263	glgP	glycogen/starch/alpha-glucan phosphorylases family protein	chromosome	NC_016605
140.6	328.6	2.34	1.22	0.00053	1756731	1757645	-	PECL_1803	bglK	beta-glucoside kinase	chromosome	NC_016605
176	327.5	1.86	0.9	0.0051	485367	485822	+	PECL_484		flavodoxin family protein	chromosome	NC_016605
612	327.3	0.53	-0.9	0.0014	900144	900725	+	PECL_900	scpB	segregation and condensation protein B	chromosome	NC_016605
352.1	327.1	0.93	-0.11	0.96	815807	816019	+	PECL_814		'Cold-shock' DNA-binding domain protein	chromosome	NC_016605
375.8	326.2	0.87	-0.2	0.68	1515905	1516558	-	PECL_1577		GDSL-like Lipase/Acylhydrolase family protein	chromosome	NC_016605
1819.1	324.3	0.18	-2.49	1.9e-12	47371	47952	+	PECL_47		hypothetical protein	chromosome	NC_016605
131.3	323.8	2.47	1.3	7.1e-05	1533760	1534422	-	PECL_1594		ABC transporter, ATP-binding protein	chromosome	NC_016605
33.8	321.4	9.52	3.25	8.5e-20	1678696	1679064	-	PECL_1735	dhaM	PTS-dependent dihydroxyacetone kinase, phosphotransferase subunit dhaM	chromosome	NC_016605
545.5	319.9	0.59	-0.77	0.013	65668	66903	+	PECL_67	codA	cytosine deaminase	chromosome	NC_016605
1137.9	318.3	0.28	-1.84	0.027	565922	566818	-	PECL_559	gnd	6-phosphogluconate dehydrogenase	chromosome	NC_016605
251.5	317.6	1.26	0.34	1	1684673	1685365	-	PECL_1744		Putative uncharacterized protein, VIT family	chromosome	NC_016605
336.4	315.8	0.94	-0.09	0.87	1222725	1223096	+	PECL_2052		vanZ like family protein	chromosome	NC_016605
831.3	314.4	0.38	-1.4	1.8e-07	1654736	1656382	-	PECL_1710		alpha amylase, catalytic domain protein	chromosome	NC_016605
151.6	311.8	2.06	1.04	0.71	1683983	1684660	-	PECL_1743		VIT family protein	chromosome	NC_016605
574.1	310.3	0.54	-0.89	0.0038	272231	272500	+	PECL_268		S4 domain protein	chromosome	NC_016605
47.4	309.5	6.53	2.71	7.1e-15	461650	462096	+	PECL_459	mtlF	PTS system, mannitol-specific IIA component, mtlF	chromosome	NC_016605
216.7	307.2	1.42	0.5	0.11	17019	17387	-	PECL_16		hypothetical protein	chromosome	NC_016605
174	305.2	1.75	0.81	0.033	150763	151554	-	PECL_147	dapB	dihydrodipicolinate reductase	chromosome	NC_016605
345.2	305.1	0.88	-0.18	0.41	1495507	1495917	+	PECL_1548		polypeptide deformylase family protein	chromosome	NC_016605
263.6	304.2	1.15	0.21	0.41	453877	454854	+	PECL_452		glycosyl transferase 2 family protein	chromosome	NC_016605
768.2	302.9	0.39	-1.34	2e-06	1421832	1422749	+	PECL_1471		corA-like Mg2+ transporter family protein	chromosome	NC_016605
487.1	302.7	0.62	-0.69	0.082	780022	780582	+	PECL_778		hypothetical protein	chromosome	NC_016605
285.9	300.6	1.05	0.07	0.79	1289695	1290153	-	PECL_1329		hypothetical protein	chromosome	NC_016605
158.9	300.6	1.89	0.92	0.0095	1534450	1535889	-	PECL_1595		ABC-transporter, permease protein	chromosome	NC_016605
122.535	300.167	2.44963	1.29257	0.000121355	31596	32213	-	PECL_2043		transposase	pPECL-8	NC_017019
68.0349	300.038	4.41007	2.1408	9.18526e-09	12715	13083	+	PECL_1883		conserved hypothetical protein with thioredoxin-like superfamily domain	pPECL-5	NC_016608
264.5	300	1.13	0.18	0.71	242168	242617	+	PECL_242		SUF system FeS assembly protein, NifU family	chromosome	NC_016605
439.7	299.1	0.68	-0.56	0.12	518769	519401	-	PECL_516		hypothetical protein	chromosome	NC_016605
856.4	296.7	0.35	-1.53	1.5e-07	1591080	1592867	-	PECL_1655		putative membrane protein	chromosome	NC_016605
108.8	295.9	2.72	1.44	0.00084	1476268	1477350	-	PECL_1526		D-methionine ABC transporter, ATP-binding protein	chromosome	NC_016605
187.1	295.4	1.58	0.66	0.1	363040	365225	+	PECL_356		ABC-type bacteriocin transporter family protein, frameshift	chromosome	NC_016605
273	295	1.08	0.11	0.71	1578772	1579260	-	PECL_1642		hypothetical protein	chromosome	NC_016605
440.8	294.7	0.67	-0.58	0.063	136693	137394	-	PECL_138		Transcriptional regulator, GntR family	chromosome	NC_016605
24.8071	293.829	11.8445	3.56615	5.78246e-21	16013	16399	+	PECL_1963		hypothetical protein	pPECL-8	NC_017019
606.9	292.2	0.48	-1.05	0.0011	1762270	1762671	-	PECL_1808		hypothetical protein	chromosome	NC_016605
346.3	290.5	0.84	-0.25	0.68	367213	368511	+	PECL_361		accessory gene regulator C	chromosome	NC_016605
265.5	289.3	1.09	0.12	0.82	835750	836028	+	PECL_835		hypothetical protein	chromosome	NC_016605
1927	288.9	0.15	-2.74	3.2e-10	877159	878433	-	PECL_875		hypothetical protein	chromosome	NC_016605
606	288.5	0.48	-1.07	0.00028	24437	25333	+	PECL_24		ABC transporter family protein	chromosome	NC_016605
239.7	287.5	1.2	0.26	0.63	244020	244331	+	PECL_244		hypothetical protein	chromosome	NC_016605
266.3	286.5	1.08	0.11	0.96	1554133	1554738	-	PECL_1618		Transcriptional regulator, TetR family	chromosome	NC_016605
407.6	285.8	0.7	-0.51	0.15	943206	943547	+	PECL_942		crcB-like family protein	chromosome	NC_016605
610.5	284.5	0.47	-1.1	0.09	1659803	1660891	-	PECL_1714		hypothetical protein	chromosome	NC_016605
229.2	283.3	1.24	0.31	0.44	1066253	1066486	-	PECL_1061	xseB	exodeoxyribonuclease VII, small subunit	chromosome	NC_016605
306.1	283.3	0.93	-0.11	0.69	1633090	1633734	-	PECL_1689		NAD dependent epimerase/dehydratase family protein	chromosome	NC_016605
151.4	282.4	1.87	0.9	0.064	23760	24347	-	PECL_23		hypothetical protein	chromosome	NC_016605
306.8	282.4	0.92	-0.12	0.81	264218	266020	+	PECL_264		alpha amylase, catalytic domain protein	chromosome	NC_016605
142.3	282.4	1.98	0.99	0.0041	1286735	1287229	-	PECL_1326		hypothetical protein	chromosome	NC_016605
187.9	282.2	1.5	0.59	0.046	1373577	1374665	+	PECL_1423		transcriptional regulator, AraC family	chromosome	NC_016605
64.5	282.1	4.37	2.13	1.1e-08	1690481	1691755	-	PECL_1752		putative membrane protein	chromosome	NC_016605
224.8	281.2	1.25	0.32	0.45	657902	658231	-	PECL_644		hypothetical protein	chromosome	NC_016605
565.3	280.3	0.5	-1.01	0.00029	25326	26558	+	PECL_25		ABC-2 transporter family protein	chromosome	NC_016605
366.58	279.855	0.763422	-0.389448	0.449884	32663	33966	-	PECL_1902		transposase, multiple frameshifts	pPECL-5	NC_016608
388.9	279.4	0.72	-0.48	0.087	210046	210600	+	PECL_211		iron dependent repressor, N-terminal DNA binding domain protein	chromosome	NC_016605
433.5	278.8	0.64	-0.64	0.036	711317	711985	+	PECL_696		DNA repair RadC family protein	chromosome	NC_016605
496.2	274.3	0.55	-0.85	0.022	126652	127233	-	PECL_128		hypothetical protein	chromosome	NC_016605
273.9	272.9	1	-0.01	0.82	1682666	1683265	+	PECL_1740		hypothetical protein	chromosome	NC_016605
346.1	272	0.79	-0.35	0.55	396771	397900	+	PECL_393		bacterial low temperature requirement A family protein, frameshift	chromosome	NC_016605
65.8	268.4	4.08	2.03	2.4e-08	1158228	1158458	-	PECL_2026		hypothetical protein	chromosome	NC_016605
281.2	266.5	0.95	-0.08	0.8	172394	172870	+	PECL_167		Transcriptional regulator, MerR family	chromosome	NC_016605
52	266.3	5.12	2.36	5.8e-08	830305	830442	+	PECL_829		hypothetical protein	chromosome	NC_016605
761.6	265.6	0.35	-1.52	1.6e-08	714449	715102	+	PECL_700		ABC transporter, ATPase component	chromosome	NC_016605
835.7	265	0.32	-1.66	7e-09	266573	267130	+	PECL_265	pth	peptidyl-tRNA hydrolase	chromosome	NC_016605
222.4	264.2	1.19	0.25	0.55	1327987	1329174	-	PECL_1368	pduW	putative propionate kinase/acetate kinase	chromosome	NC_016605
54.4	264.1	4.86	2.28	9.5e-11	362711	362854	-	PECL_355		hypothetical protein	chromosome	NC_016605
58.6	263.7	4.5	2.17	3.9e-07	362481	362654	-	PECL_354		hypothetical protein	chromosome	NC_016605
369.1	263.6	0.71	-0.49	0.22	942801	943199	+	PECL_941		crcB-like family protein	chromosome	NC_016605
103	261.7	2.54	1.35	9e-05	1479210	1480148	+	PECL_1529		metal-dependent hydrolase	chromosome	NC_016605
1339.9	259.5	0.19	-2.37	1.4e-19	134246	135106	+	PECL_135		hypothetical protein	chromosome	NC_016605
118.7	259.2	2.18	1.13	0.0016	1540183	1540503	+	PECL_2054		hypothetical protein	chromosome	NC_016605
304.1	258.3	0.85	-0.24	0.47	434881	435552	+	PECL_435		PAP2 superfamily protein	chromosome	NC_016605
350.6	257.5	0.73	-0.45	0.57	1490228	1491475	-	PECL_1543		PTS system, lactose/cellobiose IIC component family protein	chromosome	NC_016605
249.4	257.4	1.03	0.05	0.83	638951	640813	+	PECL_627		hypothetical protein	chromosome	NC_016605
755.7	257	0.34	-1.56	3e-08	1231436	1232215	-	PECL_1260	ywqC	Tyrosine-protein kinase transmembrane modulator	chromosome	NC_016605
125.6	256.2	2.04	1.03	0.0023	171276	172307	-	PECL_166		polysaccharide biosynthesis family protein	chromosome	NC_016605
392	255.7	0.65	-0.62	0.12	879923	880282	-	PECL_878		Prophage Lp1 protein 8	chromosome	NC_016605
325	255.5	0.79	-0.35	0.38	1516686	1517099	+	PECL_1578		Transcriptional regulator, MarR family	chromosome	NC_016605
232.1	255.3	1.1	0.14	0.88	1755030	1755725	-	PECL_1801		short chain dehydrogenase family protein	chromosome	NC_016605
581.4	255.1	0.44	-1.19	7.1e-05	490240	490824	+	PECL_487		Transcriptional regulator, TetR family	chromosome	NC_016605
90.4	252.7	2.8	1.48	4.6e-05	159007	160047	+	PECL_155		glycosyl transferase 2 family protein	chromosome	NC_016605
753.1	250.2	0.33	-1.59	1.2e-08	344484	344948	+	PECL_330		sprT-like family protein	chromosome	NC_016605
151.7	249.6	1.64	0.72	0.16	498254	498871	+	PECL_493		transposase	chromosome	NC_016605
128.9	249.1	1.93	0.95	0.0085	656952	657320	+	PECL_642		conserved hypothetical family protein	chromosome	NC_016605
482.7	248.9	0.52	-0.96	0.002	156084	157484	+	PECL_153		aspartate kinase domain protein	chromosome	NC_016605
359.3	247.1	0.69	-0.54	0.14	481248	484415	+	PECL_482	carB	carbamoyl-phosphate synthase, large subunit	chromosome	NC_016605
54.5	246.4	4.52	2.18	2e-06	650685	650816	-	PECL_636		hypothetical protein	chromosome	NC_016605
112.792	246.367	2.18425	1.12714	0.00388281	15126	15500	+	PECL_1885		hypothetical protein	pPECL-5	NC_016608
168.3	245.2	1.46	0.54	0.21	1345840	1346616	-	PECL_1389	cbiK	sirohydrochlorin cobaltochelatase 2	chromosome	NC_016605
459.7	245.2	0.53	-0.91	0.0027	1775668	1776231	-	PECL_1822		Maltose O-acetyltransferase	chromosome	NC_016605
583.5	244.9	0.42	-1.25	0.00014	366414	367181	+	PECL_359		Response regulator of the LytTR family	chromosome	NC_016605
44.2	243.5	5.51	2.46	0.00025	466091	466435	+	PECL_463		truncated resolvase	chromosome	NC_016605
186.9	241.6	1.29	0.37	0.22	1072813	1074255	-	PECL_1072		hypothetical protein	chromosome	NC_016605
198.9	240.6	1.21	0.27	0.69	1172608	1172781	-	PECL_1179		putative membrane protein	chromosome	NC_016605
236	240.2	1.02	0.03	1	1505376	1505945	-	PECL_1562		Acetyltransferase, GNAT family	chromosome	NC_016605
895.1	237.3	0.27	-1.92	2e-11	302012	302476	+	PECL_299		hypothetical protein	chromosome	NC_016605
722.7	236.8	0.33	-1.61	1.4e-08	80260	81378	+	PECL_78		glycosyl hydrolase family 3, N terminal domain containing protein	chromosome	NC_016605
500.6	236.7	0.47	-1.08	0.00025	1538298	1538876	-	PECL_1599		hypothetical protein	chromosome	NC_016605
339.5	236.3	0.7	-0.52	0.2	1084665	1085210	-	PECL_1086	folE	GTP cyclohydrolase I	chromosome	NC_016605
363	235.6	0.65	-0.62	0.041	601898	603409	+	PECL_601		phage prohead protease, HK97 family	chromosome	NC_016605
223.3	234.8	1.05	0.07	0.85	418618	419553	+	PECL_421		ABC transporter, ATPase component	chromosome	NC_016605
450.9	232	0.51	-0.96	0.0071	211662	212018	+	PECL_213		putative membrane protein	chromosome	NC_016605
895.6	231.8	0.26	-1.95	1.5e-12	1396803	1397807	-	PECL_1445		Ribose operon transcriptional regulator, LacI family	chromosome	NC_016605
189.8	231.2	1.22	0.28	0.49	594704	596242	+	PECL_590		phage/plasmid primase, P4 family, C-terminal domain protein	chromosome	NC_016605
160.8	230.1	1.43	0.52	0.094	1432838	1432993	-	PECL_1479		hypothetical protein	chromosome	NC_016605
50.7695	229.896	4.52823	2.17895	0.0195044	16881	17093	+	PECL_1993		hypothetical protein	pPECL-3	NC_016636
165.6	228	1.38	0.46	0.4	247553	247960	+	PECL_250		hypothetical protein	chromosome	NC_016605
339.1	227.1	0.67	-0.58	0.055	1526372	1527226	+	PECL_1588		Transcriptional regulator, LysR family	chromosome	NC_016605
329.8	224	0.68	-0.56	0.11	1342083	1343126	-	PECL_1386	cobT	nicotinate-nucleotide-dimethylbenzimidazole phosphoribosyltransferase	chromosome	NC_016605
198.1	223.7	1.13	0.18	0.58	1823339	1823893	-	PECL_1862		hypothetical protein	chromosome	NC_016605
123.8	223.2	1.8	0.85	0.018	659059	660798	+	PECL_646		ABC transporter, ATP-binding/permease protein	chromosome	NC_016605
179.1	222.7	1.24	0.31	0.44	1578390	1578734	+	PECL_1641		Transcriptional regulator, MerR family	chromosome	NC_016605
507.5	221.7	0.44	-1.19	0.00011	581607	581921	+	PECL_575		hypothetical protein	chromosome	NC_016605
117.5	219.1	1.86	0.9	0.013	1440647	1441706	+	PECL_2016		ABC transporter, permease component, frameshift	chromosome	NC_016605
397.6	217.9	0.55	-0.87	0.0053	54341	54973	+	PECL_55		NADPH-dependent FMN reductase family protein	chromosome	NC_016605
810	216.6	0.27	-1.9	3.5e-12	130908	132197	+	PECL_133		glycosyl transferase 2 family protein	chromosome	NC_016605
202.7	216.6	1.07	0.1	0.73	1725019	1725780	-	PECL_1773		short chain dehydrogenase family protein	chromosome	NC_016605
93.6	216.4	2.31	1.21	0.0035	1475595	1476266	-	PECL_1525		D-methionine ABC transporter, permease protein	chromosome	NC_016605
96.9	215.9	2.23	1.16	0.0016	1486312	1487460	-	PECL_1538		hypothetical protein	chromosome	NC_016605
239.4	214.6	0.9	-0.16	0.7	1768354	1768914	-	PECL_1813		Transcriptional regulator, TetR family	chromosome	NC_016605
282.8	214.4	0.76	-0.4	0.19	1085203	1085697	-	PECL_1087	folK	2-amino-4-hydroxy-6-hydroxymethyldihydropteridine pyrophosphokinase	chromosome	NC_016605
148.2	214.3	1.45	0.53	0.12	360407	360673	+	PECL_347		hypothetical protein	chromosome	NC_016605
319	213.3	0.67	-0.58	0.21	1587692	1587874	+	PECL_1651		hypothetical protein	chromosome	NC_016605
441.4	212.8	0.48	-1.05	0.0024	1631981	1632346	-	PECL_1687		Transcriptional regulator, MerR family	chromosome	NC_016605
399.5	211.1	0.53	-0.92	0.018	94230	95081	+	PECL_90		hypothetical protein	chromosome	NC_016605
149.7	210.5	1.41	0.49	0.11	1641828	1642931	-	PECL_1697		ABC transporter family protein	chromosome	NC_016605
407.7	208.6	0.51	-0.97	0.0032	1772554	1773123	-	PECL_1819		Phosphoglycerate mutase family protein	chromosome	NC_016605
962.8	208.5	0.22	-2.21	0.001	1773891	1775456	-	PECL_1821		Glycine betaine/carnitine/choline transporter (BCCT family)	chromosome	NC_016605
331.6	208.1	0.63	-0.67	0.028	879505	879915	-	PECL_2049		Prophage Lp1 protein 7, nonsense mutations	chromosome	NC_016605
143.5	206.8	1.44	0.53	0.34	1606094	1608049	-	PECL_1667		PTS system, glucose subfamily, IIABC protein	chromosome	NC_016605
1727.4	205.4	0.12	-3.07	9.3e-09	875827	876471	-	PECL_873		hypothetical protein	chromosome	NC_016605
245.9	201.7	0.82	-0.29	0.65	1561926	1562843	-	PECL_1624		NAD dependent epimerase/dehydratase family protein	chromosome	NC_016605
168.2	200.3	1.19	0.25	0.76	1477767	1478111	+	PECL_1527		hypothetical protein	chromosome	NC_016605
251.6	199.2	0.79	-0.34	0.39	1061954	1062289	+	PECL_1056		hypothetical protein	chromosome	NC_016605
312.4	198.8	0.64	-0.65	0.057	127328	127834	+	PECL_129	ywnH	putative phosphinothricin acetyltransferase YwnH	chromosome	NC_016605
128.7	198.3	1.54	0.62	0.38	1671606	1672079	-	PECL_1726		CAAX amino terminal protease self- immunity family protein	chromosome	NC_016605
377.7	196.6	0.52	-0.94	0.0061	449135	449515	+	PECL_448		hypothetical protein	chromosome	NC_016605
53.6	196	3.66	1.87	3.6e-06	1079250	1079594	+	PECL_1079		hypothetical protein	chromosome	NC_016605
196.7	195.6	0.99	-0.01	0.88	347424	348017	+	PECL_334		Transcriptional regulator, TetR family	chromosome	NC_016605
323.8	195.5	0.6	-0.73	0.04	1676959	1677477	-	PECL_1733		PAP2 superfamily protein	chromosome	NC_016605
274	193.8	0.71	-0.5	0.12	1305000	1305749	-	PECL_1345		hypothetical protein	chromosome	NC_016605
140.7	193.1	1.37	0.46	0.39	1661166	1662794	-	PECL_1715		peptide ABC transporter, peptide-binding protein	chromosome	NC_016605
591	192.8	0.33	-1.62	8.3e-08	962921	963550	-	PECL_961		HAD hydrolase, IA, variant 1 family protein	chromosome	NC_016605
103.5	192.8	1.86	0.9	0.014	1557605	1558141	-	PECL_1621		Transcriptional regulator, TetR family	chromosome	NC_016605
215.1	192.8	0.9	-0.16	0.8	1619092	1620342	+	PECL_1676		major Facilitator Superfamily protein	chromosome	NC_016605
254.7	191.9	0.75	-0.41	0.38	104149	104778	+	PECL_101		hypothetical protein	chromosome	NC_016605
175.4	191.1	1.09	0.12	0.88	607471	607701	+	PECL_605		hypothetical protein	chromosome	NC_016605
186.9	190.3	1.02	0.03	0.84	348565	349758	-	PECL_335		major Facilitator Superfamily protein	chromosome	NC_016605
282.8	189.8	0.67	-0.58	0.43	1525227	1526255	-	PECL_1587		conserved hypothetical 698 family protein	chromosome	NC_016605
486.9	188.4	0.39	-1.37	2.2e-06	300176	300595	+	PECL_297		Transcriptional regulator, MarR family	chromosome	NC_016605
138.7	187.4	1.35	0.43	0.18	1478499	1479110	-	PECL_1528		Transcriptional regulator, TetR family	chromosome	NC_016605
1029	187.4	0.18	-2.46	0.0061	1521090	1522298	+	PECL_1583		multiple substrate aminotransferase	chromosome	NC_016605
314.8	187.1	0.59	-0.75	0.017	64305	65678	+	PECL_66		permease for cytosine/purines, uracil, thiamine, allantoin family protein	chromosome	NC_016605
145.4	186.8	1.29	0.36	0.34	1520072	1520965	-	PECL_1582		Transcriptional regulator, LysR family	chromosome	NC_016605
650.8	185.6	0.29	-1.81	3.2e-05	566932	567780	+	PECL_560		helix-turn-helix domain, rpiR family protein	chromosome	NC_016605
225.2	183.7	0.82	-0.29	0.53	1562904	1563581	-	PECL_1625		DJ-1/PfpI family protein	chromosome	NC_016605
302.5	180.3	0.6	-0.75	0.028	1551943	1552530	+	PECL_1616		NADPH-dependent FMN reductase family protein	chromosome	NC_016605
50.9569	179.426	3.52113	1.81604	2.56662e-05	30723	30947	-	PECL_2041		hypothetical protein	pPECL-8	NC_017019
645	179.3	0.28	-1.85	7.2e-10	1410556	1410791	+	PECL_2061		putative ncRNA between PECL_1459 & PECL_1460	chromosome	NC_016605
139.4	178.4	1.28	0.36	0.39	1327630	1327974	-	PECL_1367	pduU	propanediol utilization protein PduU	chromosome	NC_016605
555.8	177.6	0.32	-1.65	4e-08	1666039	1666287	-	PECL_1721	tnp	transposase for ISSau4-like protein, truncated	chromosome	NC_016605
324.4	176.3	0.54	-0.88	0.01	1560822	1561658	-	PECL_1623		alpha amylase, catalytic domain protein, truncated	chromosome	NC_016605
105.5	176.2	1.67	0.74	0.074	1348092	1349492	-	PECL_1392	cobA	uroporphyrin-III C-methyltransferase/uroporphyrinogen-III synthase	chromosome	NC_016605
137	175.8	1.28	0.36	0.31	418061	418246	+	PECL_420		putative membrane protein	chromosome	NC_016605
69.8	173.9	2.49	1.32	0.0014	1350979	1352031	-	PECL_1395	cbiG	cobalamin (vitamin B12) biosynthesis protein CbiG	chromosome	NC_016605
74.7	173.8	2.33	1.22	0.0021	1565792	1567039	+	PECL_1628		major Facilitator Superfamily protein	chromosome	NC_016605
143.1	173.3	1.21	0.28	0.49	917242	917463	+	PECL_918		hypothetical protein	chromosome	NC_016605
327.4	172.5	0.53	-0.92	0.0073	360972	361295	+	PECL_349		enterocin A Immunity family protein	chromosome	NC_016605
164.2	168.9	1.03	0.04	0.94	1002238	1002489	-	PECL_1001		hypothetical protein	chromosome	NC_016605
132.6	166.4	1.26	0.33	0.53	1463820	1464611	-	PECL_1514		hypothetical protein	chromosome	NC_016605
202	166.3	0.82	-0.28	0.4	400860	401408	-	PECL_399		transcriptional regulator, PadR-like family	chromosome	NC_016605
165	165.9	1.01	0.01	0.73	585960	587084	+	PECL_580		diguanylate cyclase domain protein	chromosome	NC_016605
89.1	165.7	1.86	0.9	0.068	1329207	1330328	-	PECL_1369	pduQ	propanol dehydrogenase	chromosome	NC_016605
98.6265	164.967	1.67265	0.742134	0.0543486	34130	34732	+	PECL_1905		site-specific recombinase, resolvase family	pPECL-5	NC_016608
158.4	164.7	1.04	0.06	0.81	519440	520759	+	PECL_517		ComF operon protein A	chromosome	NC_016605
332.3	164.6	0.5	-1.01	0.003	1551291	1551851	-	PECL_1615		cyclic nucleotide-binding domain protein	chromosome	NC_016605
982.7	163.4	0.17	-2.59	1.9e-19	1170971	1171777	-	PECL_1175		DNA/RNA non-specific endonuclease family protein	chromosome	NC_016605
186.9	163.1	0.87	-0.2	0.66	199473	199928	+	PECL_197		hypothetical protein	chromosome	NC_016605
226	162.6	0.72	-0.48	0.33	1609915	1610694	+	PECL_1670		Transcriptional regulator, MerR family	chromosome	NC_016605
95.2	162.1	1.7	0.77	0.028	1671005	1671595	+	PECL_2018		integrase, nonsense mutation	chromosome	NC_016605
16.5347	161.373	9.75963	3.28683	6.69156e-09	15700	16020	+	PECL_1962		hypothetical protein	pPECL-8	NC_017019
137.4	161	1.17	0.23	0.62	1768019	1768336	-	PECL_1812		Histidine triad (HIT) domain protein	chromosome	NC_016605
255.1	160.9	0.63	-0.66	0.13	1685646	1686215	-	PECL_1746		Transcriptional regulator, TetR family	chromosome	NC_016605
127.4	159.8	1.25	0.33	0.55	784148	784741	+	PECL_784		competence CoiA-like family protein	chromosome	NC_016605
97.1	159.6	1.64	0.72	0.14	863743	863970	-	PECL_2048		hypothetical protein	chromosome	NC_016605
123.6	158.2	1.28	0.36	0.41	260220	261668	+	PECL_262	glgA	glycogen/starch synthase	chromosome	NC_016605
105.9	157.8	1.49	0.57	0.17	136352	136597	-	PECL_137		hypothetical protein	chromosome	NC_016605
278.8	157.4	0.56	-0.82	0.091	1343130	1345592	-	PECL_1387		hypothetical protein	chromosome	NC_016605
179.6	155.9	0.87	-0.2	0.83	1166368	1166712	-	PECL_1170		hypothetical protein	chromosome	NC_016605
161.6	155.2	0.96	-0.06	0.62	842366	843043	+	PECL_843		competence ComEA helix-hairpin-helix repeat region domain protein	chromosome	NC_016605
136.6	155	1.13	0.18	0.89	587068	587832	+	PECL_581		Diguanylate cyclase/phosphodiesterase	chromosome	NC_016605
75.2	155	2.06	1.04	0.017	1440139	1440645	+	PECL_1489		Transcriptional regulator, TetR family	chromosome	NC_016605
347.1	154.9	0.45	-1.16	0.0024	1676423	1676692	+	PECL_1732		putative membrane protein	chromosome	NC_016605
83.3	154.2	1.85	0.89	0.078	368806	369147	+	PECL_362		hypothetical protein	chromosome	NC_016605
187.6	153.6	0.82	-0.29	0.25	183936	184481	-	PECL_182		Transcriptional regulator, TetR family	chromosome	NC_016605
392.8	153.3	0.39	-1.36	0.00011	1438035	1439315	-	PECL_1487		major facilitator superfamily protein	chromosome	NC_016605
93.6316	151.815	1.6214	0.697243	0.120359	32492	33025	-	PECL_2044		transposase	pPECL-8	NC_017019
150.6	151.1	1	0	0.75	1338505	1340181	-	PECL_1382	pduC	propanediol dehydratase large subunit	chromosome	NC_016605
186.2	149.9	0.81	-0.31	0.47	1495004	1495459	+	PECL_1547		hypothetical protein	chromosome	NC_016605
276.5	149.5	0.54	-0.89	0.0062	1779921	1780400	-	PECL_1825	rlmH	rRNA large subunit m3Psi methyltransferase RlmH	chromosome	NC_016605
194.5	149.4	0.77	-0.38	0.31	873775	874077	-	PECL_870		hypothetical protein	chromosome	NC_016605
88.7	148.7	1.68	0.75	0.048	497442	497975	+	PECL_492		transposase family protein	chromosome	NC_016605
68.9	148.6	2.16	1.11	0.013	1485596	1485931	-	PECL_1536		pemK-like family protein	chromosome	NC_016605
57.7882	147.035	2.54439	1.34732	0.00187734	19053	19268	+	PECL_1889		hypothetical protein	pPECL-5	NC_016608
183.6	146.6	0.8	-0.33	0.41	484432	485346	+	PECL_483	pyrD	dihydroorotate dehydrogenase B (NAD(+)), catalytic subunit	chromosome	NC_016605
45.2	146.2	3.23	1.69	0.065	1364111	1365394	-	PECL_1413	hemL	glutamate-1-semialdehyde-2,1-aminomutase, hemL	chromosome	NC_016605
293.5	145.2	0.49	-1.01	0.0047	791241	792545	+	PECL_792	purB	adenylosuccinate lyase	chromosome	NC_016605
103.2	145.1	1.41	0.49	0.42	1346613	1347317	-	PECL_1390	cbiL	precorrin-2 C20-methyltransferase	chromosome	NC_016605
45.3992	140.815	3.1017	1.63306	0.00056952	26625	26951	-	PECL_1897		transposase, truncated	pPECL-5	NC_016608
60.8	139	2.29	1.19	0.0035	1330331	1331761	-	PECL_1370	pduP	CoA-dependent propionaldehyde dehydrogenase	chromosome	NC_016605
269.3	138.9	0.52	-0.96	0.0052	1487600	1488196	+	PECL_1539		Transcriptional regulator, TetR family	chromosome	NC_016605
226	138.4	0.61	-0.71	0.034	1725862	1726239	+	PECL_1775		Transcriptional regulator, MerR family	chromosome	NC_016605
158.6	138.3	0.87	-0.2	0.44	1511606	1512148	-	PECL_1567		RNA polymerase sigma factor, sigma-70 family protein	chromosome	NC_016605
35.9	137	3.81	1.93	3.5e-05	1077864	1078451	+	PECL_1078		hypothetical protein	chromosome	NC_016605
166.7	135.7	0.81	-0.3	0.32	520799	521428	+	PECL_518		ComF operon protein C	chromosome	NC_016605
257.5	135.6	0.53	-0.93	0.011	1436498	1436731	-	PECL_1484		putative membrane protein	chromosome	NC_016605
519.6	134.4	0.26	-1.95	2.5e-08	298804	300171	+	PECL_296		H+ antiporter-2 family protein	chromosome	NC_016605
273	134.2	0.49	-1.02	0.003	874583	875308	-	PECL_871		putative membrane protein	chromosome	NC_016605
212.3	134	0.63	-0.66	0.11	67086	68033	+	PECL_68		zinc-binding dehydrogenase family protein	chromosome	NC_016605
102.3	133.4	1.3	0.38	0.81	187982	188491	-	PECL_185		methyladenine glycosylase family protein	chromosome	NC_016605
275.7	132.8	0.48	-1.05	0.001	183398	183928	-	PECL_181		acetyltransferase family protein	chromosome	NC_016605
71.6	132.3	1.85	0.89	0.089	1347310	1348095	-	PECL_1391	cbiK	sirohydrochlorin cobaltochelatase	chromosome	NC_016605
930.4	131.1	0.14	-2.83	5.1e-06	876608	877069	-	PECL_874		hypothetical protein	chromosome	NC_016605
718.4	131	0.18	-2.46	3.1e-16	713787	714437	+	PECL_699		amino ABC transporter, permease , 3-TM region, His/Glu/Gln/Arg/opine family domain protein	chromosome	NC_016605
91.3	128.7	1.41	0.5	0.43	1335367	1337199	-	PECL_1379	pduG	diol dehydratase-reactivating factor, large subunit	chromosome	NC_016605
144.7	127.2	0.88	-0.19	0.49	1270524	1271207	+	PECL_1311		bacterial Peptidase A24 N-terminal domain protein	chromosome	NC_016605
167.5	126.1	0.75	-0.41	0.21	1609192	1609842	-	PECL_1669		hypothetical protein	chromosome	NC_016605
143.8	124.4	0.87	-0.21	0.39	345864	347270	-	PECL_333		H+ antiporter-2 family protein	chromosome	NC_016605
458.4	123.8	0.27	-1.89	1.5e-08	878957	879397	-	PECL_877		Prophage Lp1 protein 5	chromosome	NC_016605
78.7	122.4	1.55	0.64	0.16	1577420	1578289	-	PECL_1640		short chain dehydrogenase family protein	chromosome	NC_016605
157.5	122.3	0.78	-0.36	0.37	1726236	1726664	-	PECL_1774		short chain dehydrogenase family protein	chromosome	NC_016605
129.2	122.1	0.94	-0.08	0.89	256015	257928	+	PECL_259	glgB	1,4-alpha-glucan branching enzyme	chromosome	NC_016605
653	121.8	0.19	-2.42	1.4e-15	875391	875732	-	PECL_872		Prophage Lp1 protein	chromosome	NC_016605
61.4	120.6	1.97	0.97	0.041	1349498	1350241	-	PECL_1393	cbiJ	precorrin-6x reductase	chromosome	NC_016605
291	120	0.41	-1.28	0.0011	311325	312197	+	PECL_307	metF	5,10-methylenetetrahydrofolate reductase	chromosome	NC_016605
187.9	119.8	0.64	-0.65	0.19	1085684	1086067	-	PECL_1088	folB	dihydroneopterin aldolase	chromosome	NC_016605
53	118.7	2.24	1.16	0.021	1353937	1355070	-	PECL_1399	cbiD	cobalt-precorrin-6A synthase	chromosome	NC_016605
81.2	118.6	1.46	0.55	0.2	1576410	1577402	-	PECL_1639		short chain dehydrogenase family protein	chromosome	NC_016605
316.4	114.9	0.36	-1.46	0.00011	28305	29633	-	PECL_27		hypothetical protein	chromosome	NC_016605
223.2	114.5	0.51	-0.96	0.014	1538878	1539192	-	PECL_1600		transcriptional regulator, PadR-like family	chromosome	NC_016605
117.8	113.8	0.97	-0.05	0.97	365225	366286	+	PECL_358	mesE	bacteriocin secretion accessory family protein	chromosome	NC_016605
1115.3	113.6	0.1	-3.3	0.04	320192	320458	+	PECL_314		hypothetical protein	chromosome	NC_016605
9.9	113.1	11.41	3.51	1.2e-10	1692012	1692773	-	PECL_1754		xylose isomerase-like TIM barrel family protein	chromosome	NC_016605
52.6	111.4	2.12	1.08	0.032	1369039	1370538	-	PECL_1418	cbiP	cobyric acid synthase CbiP	chromosome	NC_016605
754.2	108.4	0.14	-2.8	9.1e-07	120776	122101	+	PECL_123		hypothetical protein	chromosome	NC_016605
103.2	107.1	1.04	0.05	0.95	1375068	1376126	+	PECL_1424	nixA	high-affinity nickel-transport protein nixA	chromosome	NC_016605
121.7	107	0.88	-0.19	0.64	398944	399057	+	PECL_396		hypothetical protein	chromosome	NC_016605
68	106.4	1.56	0.65	0.27	259054	260223	+	PECL_261	glgD	glucose-1-phosphate adenylyltransferase, GlgD subunit	chromosome	NC_016605
56.5	106.3	1.88	0.91	0.064	350388	350543	+	PECL_337		hypothetical protein	chromosome	NC_016605
40.7	106.2	2.61	1.38	0.0036	1358074	1359144	-	PECL_1404	cobD	threonine-phosphate decarboxylase	chromosome	NC_016605
307.2	105.7	0.34	-1.54	1.2e-05	201343	201942	-	PECL_200		Transcriptional regulator, TetR family	chromosome	NC_016605
117.5	105.2	0.9	-0.16	0.67	1554877	1556349	+	PECL_1619		H+ antiporter-2 family protein	chromosome	NC_016605
101.5	104.8	1.03	0.05	0.92	1496607	1496783	+	PECL_1550		hypothetical protein	chromosome	NC_016605
125.8	104.2	0.83	-0.27	0.45	1564758	1565642	-	PECL_1627		helix-turn-helix family protein	chromosome	NC_016605
251.1	104.1	0.41	-1.27	0.0012	789786	791120	-	PECL_791	purA	adenylosuccinate synthase	chromosome	NC_016605
235	102.8	0.44	-1.19	0.00074	1776498	1777343	+	PECL_1823	csn	chitosanase	chromosome	NC_016605
112.1	100.1	0.89	-0.16	0.9	1638810	1639484	-	PECL_1695	pgmB	beta-phosphoglucomutase	chromosome	NC_016605
97.7	99.7	1.02	0.03	1	1618475	1619095	+	PECL_1675		hypothetical protein	chromosome	NC_016605
108.2	99.2	0.92	-0.12	0.99	63560	64015	+	PECL_65		acetyltransferase family protein	chromosome	NC_016605
140.5	97.9	0.7	-0.52	0.11	600787	601923	+	PECL_599		prophage Lp3 protein 17, portal protein	chromosome	NC_016605
93.3	97.8	1.05	0.07	0.91	1736908	1737933	+	PECL_1785	nixA	high-affinity nickel-transport protein nixA	chromosome	NC_016605
454.9	97.3	0.21	-2.23	0.00038	118499	119689	+	PECL_121	bla2	beta-lactamase	chromosome	NC_016605
211.8	93	0.44	-1.19	0.0019	117097	117898	+	PECL_2020		glycosyl transferase 2 family protein, frameshift	chromosome	NC_016605
48.4	92.6	1.92	0.94	0.045	1356689	1358077	-	PECL_1403	cbiA	cobyrinic acid a,c-diamide synthase	chromosome	NC_016605
12.8231	90.8557	7.08529	2.82483	1.45321e-05	25322	25537	-	PECL_1971		hypothetical protein	pPECL-8	NC_017019
493.5	89.6	0.18	-2.46	1.8e-07	119693	120667	+	PECL_122		putative membrane protein	chromosome	NC_016605
32	88.8	2.78	1.47	0.013	1365399	1366385	-	PECL_1414	hemB	delta-aminolevulinic acid dehydratase, hemB	chromosome	NC_016605
139.6	88.5	0.63	-0.66	0.17	409911	410249	+	PECL_409		transcriptional regulator, PadR-like family	chromosome	NC_016605
182.4	87.9	0.48	-1.05	0.0042	1538124	1538297	-	PECL_1598		hypothetical protein	chromosome	NC_016605
89.9	87.6	0.97	-0.04	0.84	607292	607432	+	PECL_604		merR regulatory family protein, truncated	chromosome	NC_016605
46.6	86.8	1.86	0.9	0.066	1352024	1352791	-	PECL_1396	cbiF	precorrin-4 C11-methyltransferase	chromosome	NC_016605
47	85.9	1.83	0.87	0.29	1387218	1387595	+	PECL_1435		Transcriptional regulator, MerR family	chromosome	NC_016605
174.1	85.2	0.49	-1.03	0.0058	598923	600632	+	PECL_597		phage Terminase family protein	chromosome	NC_016605
149.7	85	0.57	-0.82	0.21	1663740	1663883	-	PECL_1717		hypothetical protein	chromosome	NC_016605
171.2	84.6	0.49	-1.02	0.0069	478886	480169	+	PECL_480	pyrC	dihydroorotase	chromosome	NC_016605
158.3	84	0.53	-0.91	0.039	1683334	1683588	-	PECL_1741		hypothetical protein	chromosome	NC_016605
62.6	83	1.32	0.41	0.59	74656	75141	+	PECL_75		zeta toxin family protein	chromosome	NC_016605
116.4	83	0.71	-0.49	0.25	1305929	1306093	+	PECL_1346		putative membrane protein	chromosome	NC_016605
62.4	81.9	1.31	0.39	0.37	697259	697813	+	PECL_685		methyladenine glycosylase family protein	chromosome	NC_016605
174.6	80.7	0.46	-1.11	0.0017	1769544	1770296	+	PECL_1815		sulfite exporter TauE/SafE family protein	chromosome	NC_016605
69.1	79.4	1.15	0.2	0.73	647709	648260	+	PECL_634		LPXTG-motif cell wall anchor domain protein	chromosome	NC_016605
47.2	78.3	1.66	0.73	0.28	1350238	1350963	-	PECL_1394	cbiH	precorrin-3B C17-methyltransferase	chromosome	NC_016605
58.4	78.3	1.34	0.42	0.45	1644457	1645317	-	PECL_1701		multiple sugar ABC transporter, permease protein 2	chromosome	NC_016605
220.7	78.2	0.35	-1.5	0.00077	1508079	1508636	-	PECL_1564		Transcriptional regulator, TetR family	chromosome	NC_016605
93.6	77.7	0.83	-0.27	0.53	345148	345864	-	PECL_332		hypothetical protein	chromosome	NC_016605
74.2	77.3	1.04	0.06	0.87	1608049	1608957	-	PECL_1668	murQ	N-acetylmuramic acid 6-phosphate etherase	chromosome	NC_016605
21.5	77.2	3.59	1.84	0.00051	1367325	1368584	-	PECL_1416	hemA	glutamyl-tRNA reductase, hemA	chromosome	NC_016605
155.1	76.1	0.49	-1.03	0.021	306718	307038	+	PECL_303		Transcriptional regulator, ArsR family	chromosome	NC_016605
48.2	76.1	1.58	0.66	0.39	1333611	1334240	-	PECL_1375	pduL	phosphate propanoyltransferase	chromosome	NC_016605
56.3	75.5	1.34	0.43	0.65	1548472	1548894	-	PECL_1612		hypothetical protein	chromosome	NC_016605
39.7	75.3	1.9	0.92	0.53	1643075	1643635	+	PECL_1699		hypothetical protein	chromosome	NC_016605
24.2	75	3.1	1.63	0.0043	1366378	1367319	-	PECL_1415	hemC	porphobilinogen deaminase, hemC	chromosome	NC_016605
54.6	73.4	1.35	0.43	0.37	1571684	1572613	-	PECL_1634		prolyl oligopeptidase family protein	chromosome	NC_016605
99.7	72.8	0.73	-0.45	0.33	1572752	1573273	+	PECL_1635		Transcriptional regulator, TetR family	chromosome	NC_016605
9.26931	72.4469	7.81579	2.96639	0.00117809	31024	31155	-	PECL_2042		hypothetical protein	pPECL-8	NC_017019
50.5	72.4	1.43	0.52	0.31	1485950	1486210	-	PECL_1537		hypothetical protein	chromosome	NC_016605
265.8	72	0.27	-1.89	2.2e-06	361422	361622	+	PECL_350		hypothetical protein	chromosome	NC_016605
117.6	72	0.61	-0.71	0.23	1768996	1769538	+	PECL_1814		phosphatidylethanolamine-binding family protein	chromosome	NC_016605
158.1	71.6	0.45	-1.14	0.0052	884704	884931	+	PECL_884		hypothetical protein	chromosome	NC_016605
82.4	70.5	0.86	-0.23	0.62	247001	247522	+	PECL_249		hypothetical protein	chromosome	NC_016605
48.7	70.5	1.45	0.53	0.38	784738	785025	+	PECL_785		hypothetical protein	chromosome	NC_016605
119.6	69.9	0.58	-0.77	0.19	1341512	1341955	-	PECL_1385	eutP	ethanolamine utilization protein, EutP	chromosome	NC_016605
51.3	69.6	1.36	0.44	0.55	184582	186321	+	PECL_183		H+ antiporter-2 family protein	chromosome	NC_016605
123.7	68.7	0.56	-0.85	0.065	766836	767192	+	PECL_751		hypothetical protein	chromosome	NC_016605
47.2	68.4	1.45	0.53	0.29	1792226	1792357	+	PECL_1835		hypothetical protein	chromosome	NC_016605
66.6	68.1	1.02	0.03	0.69	1760759	1760956	-	PECL_1806		putative membrane protein	chromosome	NC_016605
22.3	67.2	3.01	1.59	0.0055	1362782	1363372	-	PECL_1411	cobU	bifunctional protein CobU, adenosylcobinamide kinase/adenosylcobinamide-phosphate guanylyltransferase	chromosome	NC_016605
19.9	65.9	3.31	1.73	0.002	1363377	1364102	-	PECL_1412		hypothetical protein	chromosome	NC_016605
161.4	64.4	0.4	-1.32	0.0026	1637917	1638414	+	PECL_1694		Transcriptional regulator, MarR family	chromosome	NC_016605
387.8	64.2	0.17	-2.59	4.4e-12	878539	878886	-	PECL_876		Prophage Lp1 protein 6	chromosome	NC_016605
55.1	63.5	1.15	0.2	0.59	1731243	1732073	-	PECL_1779		PP-loop family protein	chromosome	NC_016605
94	62.3	0.66	-0.59	0.25	499415	499900	+	PECL_495		cytidine and deoxycytidylate deaminase zinc-binding region family protein	chromosome	NC_016605
36.8	62.2	1.69	0.76	0.35	1355685	1356692	-	PECL_1402	cbiB	adenosylcobinamide-phosphate synthase	chromosome	NC_016605
88.8	62	0.7	-0.52	0.35	873598	873729	-	PECL_869		hypothetical protein	chromosome	NC_016605
71.1	62	0.87	-0.2	0.88	1643645	1644457	-	PECL_1700		multiple sugar ABC transporter, permease protein 1	chromosome	NC_016605
64	61.8	0.97	-0.05	0.81	799027	799155	-	PECL_2047		hypothetical protein	chromosome	NC_016605
25.3	61.6	2.43	1.28	0.089	1353347	1353940	-	PECL_1398	cbiE	precorrin-6Y C5,15-methyltransferase (decarboxylating), CbiE subunit	chromosome	NC_016605
177.3	59.9	0.34	-1.57	0.00011	306142	306705	+	PECL_302		cadmium resistance transporter family protein	chromosome	NC_016605
110.4	59.4	0.54	-0.89	0.07	498897	499418	+	PECL_494		methyltransferase small domain family protein	chromosome	NC_016605
26.9	58.5	2.17	1.12	0.39	1332245	1332823	-	PECL_1372	pduO	Propanediol utilization protein PduO	chromosome	NC_016605
26.4	57.6	2.18	1.12	0.096	1355072	1355674	-	PECL_2015	cbiC	cobalt-precorrin-8X methylmutase	chromosome	NC_016605
30	56.8	1.89	0.92	0.19	257918	259057	+	PECL_260	glgC	glucose-1-phosphate adenylyltransferase	chromosome	NC_016605
57.9	56.2	0.97	-0.04	0.86	593860	594723	+	PECL_589		Bifunctional DNA primase/polymerase, phage related protein	chromosome	NC_016605
34.2	56.2	1.64	0.72	0.53	1393029	1393832	-	PECL_1441		bacterial SH3 domain protein	chromosome	NC_016605
39.4	55.6	1.41	0.5	0.77	1392175	1392924	-	PECL_1440		lytTr DNA-binding domain protein	chromosome	NC_016605
26.4	55.2	2.09	1.07	0.14	1337752	1338486	-	PECL_1381	pduD	propanediol dehydratase medium subunit	chromosome	NC_016605
17.4	53.9	3.1	1.63	0.015	1359160	1359675	-	PECL_1405		hypothetical protein	chromosome	NC_016605
86.4	53.8	0.62	-0.68	0.19	1080228	1080524	+	PECL_1080		hypothetical protein	chromosome	NC_016605
74	53.3	0.72	-0.47	0.48	1311432	1311893	-	PECL_1354		lytTr DNA-binding domain protein	chromosome	NC_016605
24.2	52.7	2.18	1.12	0.22	1361998	1362780	-	PECL_1410	cobS	cobalamin 5'-phosphate synthase	chromosome	NC_016605
61.7	52	0.84	-0.25	0.64	476598	477305	+	PECL_477	pyrF	orotidine 5'-phosphate decarboxylase	chromosome	NC_016605
24.3	51.9	2.13	1.09	0.097	368512	368634	-	PECL_360		bacteriocin-type signal sequence domain protein	chromosome	NC_016605
80.1	51.8	0.65	-0.63	0.45	1310980	1311435	-	PECL_1353		hypothetical protein	chromosome	NC_016605
33	50.7	1.54	0.62	0.33	1548149	1548472	-	PECL_1611		carboxymuconolactone decarboxylase family protein	chromosome	NC_016605
11	50.1	4.56	2.19	0.0028	362272	362391	-	PECL_353		putative membrane protein	chromosome	NC_016605
54.2	50	0.92	-0.12	0.82	399065	399196	+	PECL_397		hypothetical protein	chromosome	NC_016605
74.4	49.9	0.67	-0.58	0.7	1563578	1563916	-	PECL_1626		Transcriptional regulator, ArsR family	chromosome	NC_016605
43.6	48.3	1.11	0.15	0.86	658398	659054	+	PECL_645		Transcriptional regulator, TetR family	chromosome	NC_016605
167.1	46.7	0.28	-1.84	0.00013	764845	765879	+	PECL_747		Type II secretory pathway/competence component	chromosome	NC_016605
95.8	45.5	0.48	-1.07	0.15	872533	872766	-	PECL_868		phage integrase, truncated	chromosome	NC_016605
100.5	45.2	0.45	-1.15	0.04	480166	481233	+	PECL_481	carA	carbamoyl-phosphate synthase, small subunit	chromosome	NC_016605
26.4	44.8	1.7	0.76	0.5	1352791	1353354	-	PECL_1397	cbiT	precorrin-6Y C5,15-methyltransferase (decarboxylating), CbiT subunit	chromosome	NC_016605
28.3	44.5	1.57	0.65	0.2	1333086	1333589	-	PECL_1374	pduM	Propanediol utilization protein PduM	chromosome	NC_016605
20.4	44.5	2.18	1.12	0.15	1334593	1335015	-	PECL_1377	pduK	propanediol utilization protein PduK	chromosome	NC_016605
11.7	40.5	3.46	1.79	0.016	1360704	1361417	-	PECL_1408	hemD	putative uroporphyrinogen-III synthase HemD	chromosome	NC_016605
9.9	39	3.92	1.97	0.013	1732101	1732814	-	PECL_1780		major intrinsic family protein	chromosome	NC_016605
47.3	38.6	0.82	-0.29	0.46	598492	598926	+	PECL_596		phage terminase, small subunit, P27 family	chromosome	NC_016605
17.1	37.7	2.2	1.14	0.098	1334273	1334551	-	PECL_1376	pduJ	propanediol utilization protein PduJ	chromosome	NC_016605
18.7	37.4	2	1	0.25	1337215	1337739	-	PECL_1380	pduE	propanediol dehydratase small subunit	chromosome	NC_016605
178.9	37.1	0.21	-2.27	1.1e-07	763932	764888	+	PECL_746		type II/IV secretion system family protein	chromosome	NC_016605
19.7	36.9	1.88	0.91	0.5	1371373	1372053	-	PECL_1420	cbiQ	cobalt ABC transporter, permease protein CbiQ	chromosome	NC_016605
17.1	36.3	2.13	1.09	0.15	1359672	1360241	-	PECL_1406		cob(I)yrinic acid a,c-diamide adenosyltransferase	chromosome	NC_016605
10.1	36.1	3.56	1.83	0.076	1732835	1734055	-	PECL_1781		hypothetical protein	chromosome	NC_016605
23.5	35.4	1.51	0.59	0.53	1736239	1736892	+	PECL_1784		Transcription regulator, Crp family	chromosome	NC_016605
73	35.3	0.48	-1.05	0.04	765876	766175	+	PECL_748	comGC	competence protein GC	chromosome	NC_016605
2.1	35.3	16.77	4.07	1.9e-05	1691777	1692019	-	PECL_1753		hypothetical protein	chromosome	NC_016605
31.9	35.1	1.1	0.14	0.85	1331764	1332243	-	PECL_1371	pduObis	Propanediol utilization protein PduObis	chromosome	NC_016605
31.4	34.9	1.11	0.15	0.92	603409	603678	+	PECL_602		phage gp6-like head-tail connector family protein	chromosome	NC_016605
24.5	34.7	1.42	0.5	0.49	881558	882436	+	PECL_881		N-acetylmuramoyl-L-alanine amidase family protein	chromosome	NC_016605
24.9	34.4	1.38	0.47	0.71	1547896	1548159	-	PECL_1610		hypothetical protein	chromosome	NC_016605
49.8	34.2	0.69	-0.54	0.4	593146	593415	+	PECL_587		hypothetical protein	chromosome	NC_016605
64.3	33.6	0.52	-0.94	0.28	1488228	1488344	-	PECL_1540		hypothetical protein	chromosome	NC_016605
17.4	33	1.89	0.92	0.37	1370557	1371363	-	PECL_1419	cbiO	cobalt ABC transporter, ATP-binding protein CbiO	chromosome	NC_016605
39.3	31.9	0.81	-0.3	0.47	766592	766780	+	PECL_750		hypothetical protein	chromosome	NC_016605
18.8	31.6	1.68	0.75	0.44	1547736	1547894	-	PECL_1609		hypothetical protein	chromosome	NC_016605
22.1	30.6	1.39	0.47	0.42	1734805	1736085	-	PECL_1783		hypothetical protein	chromosome	NC_016605
52.4	29	0.55	-0.85	0.31	596756	597118	+	PECL_591		phage transcriptional regulator, ArpU family protein	chromosome	NC_016605
44.4	27.6	0.62	-0.68	0.48	29777	29926	+	PECL_28		hypothetical protein	chromosome	NC_016605
0.306011	27.2556	89.0671	6.47682	3.86231e-06	14243	14416	+	PECL_1960		hypothetical protein	pPECL-8	NC_017019
8.4	26.9	3.22	1.69	0.09	1368587	1369030	-	PECL_1417	sirA	Precorrin-2 dehydrogenase, sirA	chromosome	NC_016605
82.3	26.7	0.32	-1.63	0.007	766177	766608	+	PECL_749		prepilin-type N-terminal cleavage/methylation domain protein	chromosome	NC_016605
80.4	26.5	0.33	-1.6	0.0041	477948	478886	+	PECL_479	pyrB	aspartate carbamoyltransferase	chromosome	NC_016605
11.8	26.4	2.24	1.16	0.18	1542971	1543180	-	PECL_1604		hypothetical protein	chromosome	NC_016605
193	26.4	0.14	-2.87	0.00011	1683623	1683832	-	PECL_1742		putative membrane protein	chromosome	NC_016605
93.8	25.1	0.27	-1.9	0.011	361677	361865	+	PECL_351		putative membrane protein	chromosome	NC_016605
78.2	24.7	0.32	-1.66	0.017	1753266	1753508	-	PECL_1798		hypothetical protein	chromosome	NC_016605
8	23.9	3	1.59	0.12	160064	160240	+	PECL_156		hypothetical protein	chromosome	NC_016605
7	23.2	3.3	1.72	0.48	1372334	1373101	-	PECL_1422	cbiM	Cobalt transport protein CbiM	chromosome	NC_016605
60.2	23	0.38	-1.39	0.074	117907	118302	+	PECL_120		hypothetical protein	chromosome	NC_016605
30.9	21.8	0.7	-0.51	0.37	1490040	1490228	-	PECL_1542		putative membrane protein	chromosome	NC_016605
8.2	21.2	2.58	1.37	0.15	1734055	1734801	-	PECL_1782		AIR carboxylase family protein	chromosome	NC_016605
25	20.8	0.83	-0.26	0.87	1620851	1621006	-	PECL_1679		hypothetical protein	chromosome	NC_016605
48.8	20.6	0.42	-1.25	0.13	361957	362115	+	PECL_352		hypothetical protein	chromosome	NC_016605
14.6	20.4	1.4	0.49	0.5	1361414	1362013	-	PECL_1409	cobC	alpha-ribazole-5'-phosphate phosphatase	chromosome	NC_016605
51.5	18.8	0.36	-1.46	0.063	597357	597545	+	PECL_593		hypothetical protein	chromosome	NC_016605
54.6	18.8	0.34	-1.54	0.043	1074581	1075384	-	PECL_1073		putative cell-wall-anchored protein (LPXTG motif)	chromosome	NC_016605
11.4	18.7	1.64	0.72	0.41	1335017	1335367	-	PECL_1378	pduH	diol dehydratase-reactivating factor, small subunit	chromosome	NC_016605
44.8	18.4	0.41	-1.28	0.09	597889	598266	+	PECL_595		HNH endonuclease family protein, phage-related protein	chromosome	NC_016605
105.5	16.7	0.16	-2.66	9.9e-06	1753527	1753745	-	PECL_1799		hypothetical protein	chromosome	NC_016605
29	16.4	0.56	-0.82	0.39	1620462	1620626	-	PECL_1677		hypothetical protein	chromosome	NC_016605
6.1	16	2.63	1.39	0.42	1340203	1340925	-	PECL_1383	pduB	Propanediol utilization protein PduB	chromosome	NC_016605
9.3	15.5	1.67	0.74	0.55	1332835	1333098	-	PECL_1373	pduN	propanediol utilization protein PduN	chromosome	NC_016605
19.9	15.3	0.77	-0.38	0.91	1730957	1731226	-	PECL_1778		hypothetical protein	chromosome	NC_016605
9.3	14.1	1.52	0.6	0.59	1519947	1520060	+	PECL_1581		hypothetical protein	chromosome	NC_016605
17.4	12.9	0.74	-0.43	0.84	1620647	1620763	-	PECL_1678		hypothetical protein	chromosome	NC_016605
41.5	12.7	0.31	-1.71	0.26	597134	597343	+	PECL_592		hypothetical protein	chromosome	NC_016605
9.3	12.1	1.3	0.38	0.7	1360246	1360698	-	PECL_1407		flavodoxin	chromosome	NC_016605
18.5	11.8	0.64	-0.64	0.87	1457744	1457899	+	PECL_1508		hypothetical protein	chromosome	NC_016605
21.8	11.7	0.54	-0.9	0.45	597683	597889	+	PECL_594		phage head-tail joining family protein	chromosome	NC_016605
6	11.6	1.93	0.95	0.78	298597	298752	+	PECL_295		hypothetical protein	chromosome	NC_016605
17.6	10.9	0.62	-0.69	0.74	246527	246682	+	PECL_247		hypothetical protein	chromosome	NC_016605
42.7	9.7	0.23	-2.14	0.018	477306	477935	+	PECL_478	pyrE	orotate phosphoribosyltransferase	chromosome	NC_016605
27.3	8.2	0.3	-1.73	0.16	246740	246895	+	PECL_248		hypothetical protein	chromosome	NC_016605
2.1	7.7	3.59	1.84	0.35	1340980	1341264	-	PECL_1384	pduA	propanediol utilization protein PduA	chromosome	NC_016605
5.7	6.6	1.15	0.21	0.71	1642960	1643076	-	PECL_1698		putative membrane protein	chromosome	NC_016605
6.9	4.4	0.64	-0.64	0.93	1685537	1685653	-	PECL_1745		hypothetical protein	chromosome	NC_016605
0.8	4.3	5.52	2.46	0.85	617319	617441	-	PECL_614		putative membrane protein	chromosome	NC_016605
5.3	3.8	0.72	-0.47	1	1310211	1310345	-	PECL_1351		hypothetical protein	chromosome	NC_016605
11.2	3.2	0.29	-1.79	0.45	600607	600783	+	PECL_598		putative membrane protein	chromosome	NC_016605
2.9	3.2	1.12	0.16	0.99	1773675	1773788	-	PECL_1820		hypothetical protein	chromosome	NC_016605
6.5	2.6	0.4	-1.31	0.66	1372057	1372347	-	PECL_1421	cbiN	cobalt transport protein CbiN	chromosome	NC_016605
1.6	2	1.25	0.32	1	360838	360966	+	PECL_348		hypothetical protein	chromosome	NC_016605
2.9	1.8	0.62	-0.68	1	880634	880762	+	PECL_879		hypothetical protein	chromosome	NC_016605
1.9	0.6	0.31	-1.69	1	1512751	1512876	-	PECL_1569		hypothetical protein	chromosome	NC_016605
2.3	0	NA	NA	0.76	881368	881550	+	PECL_880		holin family protein, truncated	chromosome	NC_016605
